# Supplementary material for: SULF1 regulates malignant progression of colorectal cancer by modulating ARSH via FAK/PI3K/AKT/mTOR signaling
Source: Cancer Cell Int. 2024 Jun 6;24:201. doi: 10.1186/s12935-024-03383-5 (PMC11157809; doi:10.1186/s12935-024-03383-5)
Supplement: Supplementary file 4 — Supplementary Material 4 [file 12935_2024_3383_MOESM4_ESM.xlsx]

## Sheet: Sheet1
Supplementary Table1. DEGs in GSE41328.
Genes	logFC	AveExpr	t	P.Value	adj.P.Val	B
CDH3	3.5414	5.88773	54.8834	4.72e-24	1.02e-19	37.2474
CLDN1	3.2671	6.88701	29.4966	1.69e-18	1.83e-14	30.0949
FOXQ1	4.56678	7.39579	18.3849	2.27e-14	1.64e-10	22.4729
DPEP1	4.55533	6.57941	17.2366	8.07e-14	4.37e-10	21.3502
CDKN2A	2.49776	6.0608	15.5427	6.02e-13	2.61e-09	19.53
CXCL8	4.40302	7.83486	15.3068	8.08e-13	2.92e-09	19.2595
TOP1MT	1.0641	6.38911	15.1574	9.76e-13	3.02e-09	19.0859
INHBA	3.49727	6.39408	15.0198	1.16e-12	3.04e-09	18.9244
ASCL2	3.02836	7.18456	14.9541	1.26e-12	3.04e-09	18.8468
KRT80	2.18983	5.30612	14.3669	2.72e-12	5.89e-09	18.1367
SGK2	-1.27511	7.11766	-13.4699	9.21e-12	1.81e-08	16.9938
PTP4A3	1.22431	5.86147	13.3441	1.1e-11	1.98e-08	16.8275
NFE2L3	1.86492	6.8393	13.1106	1.53e-11	2.47e-08	16.515
CLIC3	1.38681	5.62783	13.0794	1.6e-11	2.47e-08	16.4728
KAL1	1.85167	5.65678	12.9513	1.92e-11	2.77e-08	16.2987
ATG4A	-1.10516	6.98	-12.6187	3.12e-11	4.06e-08	15.839
TPD52L2	1.07332	8.67866	12.6047	3.18e-11	4.06e-08	15.8193
COL12A1	2.32598	7.00667	12.2455	5.43e-11	6.54e-08	15.3097
AJUBA	1.895	5.88617	12.1299	6.47e-11	7.37e-08	15.1427
IGFBP7	1.25944	10.9256	12.0603	7.19e-11	7.58e-08	15.0415
WNT2	1.87447	5.15269	12.0456	7.36e-11	7.58e-08	15.02
EDNRA	1.49465	6.07666	11.9079	9.08e-11	8.75e-08	14.818
SLC39A10	1.80603	7.84941	11.8794	9.49e-11	8.75e-08	14.776
TCN1	1.37061	5.04257	11.8653	9.7e-11	8.75e-08	14.7552
CEACAM1	-1.72927	9.02515	-11.8039	1.07e-10	8.77e-08	14.6641
SLC6A6	1.49506	5.77447	11.8026	1.07e-10	8.77e-08	14.6622
EVA1A	1.61336	5.1684	11.7876	1.09e-10	8.77e-08	14.64
GRINA	1.26301	6.26406	11.7375	1.18e-10	9.14e-08	14.5652
ADAMTS12	1.53875	5.5013	11.6031	1.46e-10	1.09e-07	14.3636
LOXL2	1.27564	6.1089	11.459	1.83e-10	1.32e-07	14.1451
MMP11	2.0603	5.82108	11.4041	2e-10	1.39e-07	14.0612
ESM1	1.96785	5.19044	11.3419	2.2e-10	1.49e-07	13.9658
CXCL5	3.72233	6.98947	11.2841	2.42e-10	1.56e-07	13.8769
SPIB	-2.55518	6.09836	-11.2748	2.45e-10	1.56e-07	13.8624
SLC7A5	2.12196	6.72404	11.1475	3.01e-10	1.84e-07	13.6649
SNHG17	1.22869	7.0144	11.1382	3.05e-10	1.84e-07	13.6503
SNTB1	1.44158	5.79246	11.0924	3.29e-10	1.89e-07	13.5786
GCNT2	-1.83898	5.85767	-11.0751	3.38e-10	1.89e-07	13.5515
ETHE1	-1.52763	10.7829	-11.0719	3.4e-10	1.89e-07	13.5465
ARSF	-1.68019	5.73928	-11.0214	3.69e-10	1.96e-07	13.4672
EYA2	-1.75782	5.54512	-11.0169	3.72e-10	1.96e-07	13.46
FGFBP1	-2.59943	7.68861	-10.9748	3.98e-10	2.04e-07	13.3936
MRGBP	1.0307	7.10305	10.9644	4.05e-10	2.04e-07	13.3772
PPM1H	1.39828	6.02373	10.9444	4.19e-10	2.04e-07	13.3456
KBTBD11	-1.23516	7.56621	-10.8768	4.68e-10	2.2e-07	13.2382
MMP3	3.4693	7.27596	10.8432	4.94e-10	2.28e-07	13.1847
KRT23	4.21684	6.53798	10.8163	5.17e-10	2.3e-07	13.1417
IFITM3	1.42444	11.2412	10.8108	5.21e-10	2.3e-07	13.1328
SGK1	-1.44078	10.0654	-10.734	5.92e-10	2.56e-07	13.0097
LGR5	1.4523	6.30856	10.7015	6.25e-10	2.65e-07	12.9572
CTHRC1	4.0723	8.22243	10.6715	6.57e-10	2.68e-07	12.9089
NKD2	2.51024	5.66499	10.5948	7.47e-10	2.98e-07	12.7844
PLP1	-1.87758	5.85097	-10.5089	8.62e-10	3.33e-07	12.6444
LETM1	-1.01464	6.08818	-10.4575	9.41e-10	3.51e-07	12.5601
SLCO4A1	1.59945	5.83408	10.2758	1.28e-09	4.59e-07	12.2594
HTRA3	1.28548	6.34279	10.27	1.29e-09	4.59e-07	12.2498
TEX30	1.20845	7.07723	10.2487	1.34e-09	4.69e-07	12.2143
COL5A2	2.51302	8.77114	10.1942	1.47e-09	5.06e-07	12.1231
S100A11	1.37904	10.6953	10.1247	1.66e-09	5.45e-07	12.0062
MYC	1.27977	9.23973	10.0231	1.98e-09	6.31e-07	11.8345
POLR1D	1.20673	9.34251	9.97832	2.14e-09	6.7e-07	11.7583
PDGFRB	1.49412	7.94394	9.97169	2.17e-09	6.7e-07	11.747
SCGN	-1.66235	5.556	-9.92771	2.34e-09	6.86e-07	11.6719
IFITM1	1.38747	11.1886	9.8327	2.76e-09	7.88e-07	11.5089
PTGDR	-1.47441	5.53661	-9.8072	2.89e-09	8.13e-07	11.4649
KRT24	-1.43446	5.52789	-9.77055	3.09e-09	8.46e-07	11.4016
ETFDH	-1.5638	7.1685	-9.74772	3.21e-09	8.7e-07	11.362
GTF2IRD1	1.82696	7.93324	9.70682	3.45e-09	8.92e-07	11.291
TNS4	1.70171	5.96637	9.70453	3.47e-09	8.92e-07	11.287
LIMA1	-1.02704	9.68136	-9.70197	3.48e-09	8.92e-07	11.2826
LDHD	-1.72885	5.59395	-9.68791	3.57e-09	8.92e-07	11.2581
HIBCH	-1.00295	8.43862	-9.67473	3.66e-09	8.92e-07	11.2352
CA7	-2.10732	5.64233	-9.67083	3.68e-09	8.92e-07	11.2284
DKK3	1.19592	7.42405	9.66974	3.69e-09	8.92e-07	11.2265
SULF1	2.73383	8.1669	9.66713	3.71e-09	8.92e-07	11.2219
PTK7	1.12304	5.68277	9.62504	4e-09	9.36e-07	11.1484
WISP1	1.30484	5.22835	9.62188	4.02e-09	9.36e-07	11.1429
PEX26	-1.01997	6.87708	-9.56056	4.49e-09	1.02e-06	11.0353
FAM217B	1.07794	7.35891	9.55996	4.49e-09	1.02e-06	11.0343
ABCA8	-1.44721	5.75074	-9.54308	4.63e-09	1.04e-06	11.0046
RUNDC3B	-1.28903	5.92586	-9.53644	4.68e-09	1.05e-06	10.9929
IL1R2	-2.55966	8.09574	-9.52305	4.8e-09	1.06e-06	10.9693
SQRDL	-1.43918	11.077	-9.51499	4.87e-09	1.06e-06	10.9551
ZFAS1	1.46499	10.0716	9.50701	4.94e-09	1.07e-06	10.941
ISLR	1.60054	6.60789	9.50188	4.98e-09	1.07e-06	10.9319
ADAMTS2	1.69554	5.72079	9.49126	5.08e-09	1.07e-06	10.9132
ELOVL6	-1.41646	7.77318	-9.48893	5.1e-09	1.07e-06	10.9091
TM4SF1	1.06591	8.4795	9.47771	5.21e-09	1.08e-06	10.8892
MYOT	-1.30865	5.264	-9.43192	5.66e-09	1.13e-06	10.8081
CLDN2	3.18874	6.20166	9.42642	5.71e-09	1.13e-06	10.7983
ENC1	1.94046	7.54202	9.41536	5.83e-09	1.14e-06	10.7787
NEBL	1.62469	6.88569	9.38894	6.11e-09	1.18e-06	10.7317
PTPN12	1.20424	7.3495	9.36364	6.4e-09	1.22e-06	10.6866
CXCL10	2.17948	6.53417	9.35359	6.52e-09	1.22e-06	10.6686
SERPINE2	2.04033	7.99228	9.35162	6.54e-09	1.22e-06	10.6651
C6orf136	-1.22679	7.8394	-9.34943	6.57e-09	1.22e-06	10.6612
TNFRSF12A	2.45915	7.25327	9.34631	6.61e-09	1.22e-06	10.6556
IER5L	1.53696	5.9616	9.32619	6.85e-09	1.26e-06	10.6197
MAL	-1.1468	5.53417	-9.28098	7.44e-09	1.34e-06	10.5386
ULBP2	1.28561	4.98181	9.27155	7.57e-09	1.35e-06	10.5217
RP4-781L3.1	1.5889	9.57237	9.26917	7.61e-09	1.35e-06	10.5174
FAM60A	1.11929	9.02988	9.22314	8.28e-09	1.46e-06	10.4346
PLCE1	-1.35937	6.42457	-9.21408	8.41e-09	1.47e-06	10.4182
MMP28	-1.56015	6.49641	-9.20743	8.52e-09	1.47e-06	10.4062
CD46	1.05191	9.65543	9.2049	8.56e-09	1.47e-06	10.4016
ABCG2	-2.9584	7.26448	-9.18923	8.81e-09	1.49e-06	10.3733
PPP2R3A	-1.33812	6.37058	-9.17656	9.02e-09	1.51e-06	10.3504
IDH3A	-1.02413	7.65129	-9.17507	9.04e-09	1.51e-06	10.3477
AGPAT9	-2.13595	7.68458	-9.10127	1.04e-08	1.7e-06	10.2138
RAI14	1.1151	6.62728	9.09219	1.05e-08	1.72e-06	10.1973
KCNJ1	-1.18494	5.83788	-9.02238	1.2e-08	1.91e-06	10.0698
ZZEF1	-1.15341	6.50024	-9.00658	1.24e-08	1.95e-06	10.0409
OGN	-1.86043	6.67156	-8.96632	1.33e-08	2.05e-06	9.96701
C11orf86	-2.55434	6.4601	-8.96467	1.34e-08	2.05e-06	9.96397
TMEM171	-1.5632	7.31643	-8.93527	1.41e-08	2.14e-06	9.90987
LOX	1.3514	5.8325	8.93424	1.41e-08	2.14e-06	9.90798
GBA2	-1.1037	6.86753	-8.89977	1.51e-08	2.25e-06	9.84438
CCDC68	-1.70021	7.0452	-8.88258	1.56e-08	2.3e-06	9.81262
LINC00675	-1.50236	7.85008	-8.88227	1.56e-08	2.3e-06	9.81204
DUSP14	1.31024	6.69321	8.86828	1.6e-08	2.33e-06	9.78614
FXYD5	2.14913	7.60672	8.85149	1.65e-08	2.37e-06	9.75503
TMEM9	1.15997	8.2766	8.8389	1.69e-08	2.39e-06	9.73169
UQCRC1	-1.06634	10.5107	-8.82985	1.72e-08	2.4e-06	9.71488
PHLPP2	-1.51799	6.58954	-8.82833	1.73e-08	2.4e-06	9.71207
GLTP	-1.25281	9.23658	-8.82789	1.73e-08	2.4e-06	9.71124
PAPSS2	-1.51006	10.0413	-8.79822	1.83e-08	2.51e-06	9.65609
COL1A2	2.1946	10.3341	8.79782	1.83e-08	2.51e-06	9.65534
SOX4	1.28551	8.27125	8.79268	1.85e-08	2.51e-06	9.64577
NOTCH3	1.42602	6.26543	8.76462	1.95e-08	2.59e-06	9.59348
ALDH6A1	-1.09964	7.05418	-8.75542	1.98e-08	2.6e-06	9.57631
DACH1	1.7141	7.09173	8.7153	2.14e-08	2.77e-06	9.50128
FXYD1	-1.11413	5.79149	-8.71184	2.15e-08	2.77e-06	9.4948
PGM1	-1.29029	9.78058	-8.69538	2.22e-08	2.83e-06	9.46395
F2R	1.15301	6.94647	8.6889	2.25e-08	2.83e-06	9.45179
STARD5	-1.00698	6.65816	-8.68347	2.27e-08	2.84e-06	9.4416
NXT1	1.25386	8.10729	8.67049	2.33e-08	2.88e-06	9.41723
INSM1	-1.92464	5.44778	-8.66988	2.33e-08	2.88e-06	9.41609
BEST4	-2.3595	5.64521	-8.64605	2.44e-08	2.99e-06	9.37127
AZGP1	2.43211	6.89573	8.64311	2.45e-08	2.99e-06	9.36574
PLCD3	-1.25256	6.39345	-8.64255	2.46e-08	2.99e-06	9.36469
COL1A1	2.30889	10.1409	8.62838	2.52e-08	3.05e-06	9.33798
CYP4F12	-1.49233	7.47142	-8.60951	2.62e-08	3.12e-06	9.30239
PLS3	1.29198	9.57325	8.60777	2.62e-08	3.12e-06	9.29912
COL8A1	2.20236	6.14854	8.60374	2.64e-08	3.12e-06	9.29151
IFITM2	1.38223	10.9004	8.60213	2.65e-08	3.12e-06	9.28847
MACC1	1.83361	6.2829	8.57182	2.81e-08	3.27e-06	9.23116
DPP10	-1.2677	5.40954	-8.56666	2.84e-08	3.29e-06	9.22139
ADAM19	1.57575	6.05796	8.56072	2.87e-08	3.29e-06	9.21015
RNF43	1.7384	8.04519	8.54283	2.97e-08	3.37e-06	9.17624
ZNF575	-1.92977	6.61383	-8.52216	3.09e-08	3.49e-06	9.13701
CSGALNACT1	1.15591	6.14808	8.50724	3.18e-08	3.57e-06	9.10865
TEAD4	1.24239	6.02772	8.49327	3.27e-08	3.65e-06	9.08207
EIF4E3	-1.05924	6.7093	-8.47039	3.42e-08	3.76e-06	9.03849
PTP4A1	-1.12376	9.38548	-8.43904	3.63e-08	3.93e-06	8.97863
SERPINH1	1.52662	7.6016	8.43669	3.65e-08	3.93e-06	8.97414
BCAR3	-1.09831	7.45649	-8.42404	3.74e-08	4.01e-06	8.94995
LINC00556	-1.6147	7.38107	-8.40293	3.89e-08	4.07e-06	8.90953
CEMIP	3.2719	6.717	8.4008	3.91e-08	4.07e-06	8.90545
SPPL2A	-1.07349	9.08299	-8.39843	3.93e-08	4.07e-06	8.9009
SATB2-AS1	-1.30915	6.04558	-8.3944	3.96e-08	4.07e-06	8.89318
CEBPB	1.42281	9.9089	8.3942	3.96e-08	4.07e-06	8.89279
RERGL	-1.26769	4.94482	-8.39412	3.96e-08	4.07e-06	8.89264
TGFBI	2.64764	10.3744	8.39014	3.99e-08	4.08e-06	8.88501
MTM1	-1.31955	7.11031	-8.37001	4.15e-08	4.18e-06	8.84637
SHD	-1.2581	6.1733	-8.36872	4.16e-08	4.18e-06	8.84389
C6orf48	1.13518	9.06837	8.36488	4.19e-08	4.18e-06	8.83652
DHRS11	-2.44631	8.15893	-8.35476	4.28e-08	4.19e-06	8.81706
GLIPR2	-1.14112	7.79675	-8.35405	4.28e-08	4.19e-06	8.8157
ARHGAP44	-1.66136	6.55694	-8.35272	4.29e-08	4.19e-06	8.81313
CARD6	1.15201	6.14908	8.31474	4.62e-08	4.47e-06	8.73998
FABP1	-1.77388	10.9316	-8.31118	4.66e-08	4.48e-06	8.73312
DENND2A	-1.52025	6.46156	-8.25486	5.2e-08	4.9e-06	8.62426
TNFSF15	1.93805	6.16558	8.25384	5.21e-08	4.9e-06	8.62228
LRP8	1.03687	5.85164	8.24787	5.27e-08	4.94e-06	8.61072
PDE6A	-1.36762	5.10236	-8.24243	5.33e-08	4.95e-06	8.60015
LY6E	2.18346	6.61797	8.24001	5.35e-08	4.95e-06	8.59546
ADH1B	-2.2106	6.56411	-8.21188	5.66e-08	5.19e-06	8.54086
CLCN2	-1.15821	7.42435	-8.18805	5.93e-08	5.42e-06	8.49452
ENDOD1	-1.34026	8.08615	-8.1719	6.12e-08	5.57e-06	8.46307
MTUS1	-1.0092	7.54516	-8.1692	6.15e-08	5.57e-06	8.45782
VIT	-1.13048	5.26331	-8.15929	6.27e-08	5.64e-06	8.43849
ITGA2	1.39738	7.64907	8.15243	6.36e-08	5.69e-06	8.42511
CCND1	1.10724	7.6545	8.12528	6.71e-08	5.89e-06	8.37207
GPT	-2.02556	6.21805	-8.1216	6.76e-08	5.89e-06	8.36487
ZNF697	1.16088	5.74515	8.11912	6.79e-08	5.89e-06	8.36001
RP11-247L20.4	-1.14593	7.15403	-8.10621	6.97e-08	5.97e-06	8.33475
GNPDA1	1.11055	7.75166	8.10545	6.98e-08	5.97e-06	8.33325
SULT1B1	-2.03913	7.65978	-8.09275	7.16e-08	6.08e-06	8.30838
SLC29A1	1.23748	5.88274	8.07925	7.35e-08	6.17e-06	8.28192
TESC	2.71406	6.11353	8.07539	7.41e-08	6.19e-06	8.27435
ANO10	-1.21312	8.07684	-8.06293	7.59e-08	6.32e-06	8.24988
PDE3A	-1.32877	6.72549	-8.03928	7.96e-08	6.55e-06	8.20339
EDAR	1.57823	6.16407	8.03658	8e-08	6.56e-06	8.19808
SLC35D1	-1.09506	8.21564	-8.02733	8.15e-08	6.66e-06	8.17986
PUS7	1.3011	7.46972	8.02099	8.25e-08	6.72e-06	8.16738
ATP11A	1.51281	5.96225	7.98367	8.89e-08	7.16e-06	8.09376
SLC51B	-2.62477	8.0697	-7.98097	8.94e-08	7.17e-06	8.08843
PLCL2	-1.0251	5.93027	-7.9775	9e-08	7.19e-06	8.08157
TCFL5	1.39334	7.05181	7.95013	9.51e-08	7.54e-06	8.02743
GPD1L	-1.54406	8.8882	-7.92217	1.01e-07	7.9e-06	7.972
DHRS9	-2.95806	8.29466	-7.92152	1.01e-07	7.9e-06	7.97071
SHISA2	2.13521	5.53736	7.90789	1.03e-07	8.03e-06	7.94367
BRINP3	-1.71737	5.32501	-7.90647	1.04e-07	8.03e-06	7.94084
CITED2	-1.17436	6.90558	-7.87199	1.11e-07	8.5e-06	7.87227
CPM	-1.83936	6.6641	-7.86276	1.13e-07	8.61e-06	7.85389
ARMC10	1.12076	8.55747	7.85684	1.15e-07	8.68e-06	7.84208
PHLDA1	2.02402	6.76826	7.82442	1.22e-07	9.13e-06	7.7774
ITM2A	-1.14462	7.49872	-7.81194	1.26e-07	9.22e-06	7.75246
GTF3A	1.37783	9.79683	7.81124	1.26e-07	9.22e-06	7.75105
HRCT1	-2.02799	8.31758	-7.80827	1.26e-07	9.22e-06	7.74512
RBM47	-1.32656	8.61552	-7.7969	1.29e-07	9.3e-06	7.72236
SHPK	-1.13594	6.72557	-7.79573	1.3e-07	9.3e-06	7.72003
FLJ36848	-1.20037	5.51832	-7.79313	1.3e-07	9.32e-06	7.71481
HIGD1A	-1.15522	10.9291	-7.77468	1.35e-07	9.59e-06	7.67785
COL4A1	1.21165	8.93173	7.75954	1.4e-07	9.84e-06	7.64748
LOC102724156	-1.35603	5.51022	-7.75497	1.41e-07	9.9e-06	7.6383
E2F6	1.23268	6.60423	7.73435	1.47e-07	1.03e-05	7.59688
SKIL	1.10997	7.01312	7.72406	1.5e-07	1.04e-05	7.57619
CES3	-1.9231	6.94813	-7.71461	1.53e-07	1.05e-05	7.55716
DISP2	-1.25807	5.93831	-7.70988	1.54e-07	1.06e-05	7.54764
ACADS	-1.75043	7.96767	-7.70259	1.57e-07	1.07e-05	7.53296
TWIST1	1.62511	6.03097	7.6982	1.58e-07	1.07e-05	7.5241
MZT1	1.30642	7.9611	7.68659	1.62e-07	1.09e-05	7.5007
SMPDL3B	-1.02753	6.21622	-7.68272	1.63e-07	1.09e-05	7.49289
NR5A2	-1.3581	5.80051	-7.66236	1.7e-07	1.11e-05	7.45178
CTSH	1.59225	9.33328	7.66141	1.7e-07	1.11e-05	7.44986
CA12	-1.97083	8.96211	-7.65692	1.72e-07	1.11e-05	7.44078
PRKAG2-AS1	-1.04315	5.73516	-7.65649	1.72e-07	1.11e-05	7.43992
LOC100289019	-1.0775	7.8838	-7.65612	1.72e-07	1.11e-05	7.43917
MMP14	1.01439	6.64382	7.64704	1.75e-07	1.12e-05	7.42081
C16orf89	-1.01955	5.01228	-7.63156	1.81e-07	1.15e-05	7.38946
GNA11	-1.3649	8.8909	-7.62619	1.83e-07	1.16e-05	7.3786
MALL	-1.4048	10.4379	-7.62208	1.85e-07	1.16e-05	7.37028
SPP1	2.99239	7.47614	7.61666	1.87e-07	1.17e-05	7.35928
IL6R	-1.42026	6.44883	-7.61269	1.88e-07	1.18e-05	7.35122
PKIB	-3.10171	8.66551	-7.60851	1.9e-07	1.18e-05	7.34276
CASP7	-1.19157	9.40782	-7.59474	1.95e-07	1.21e-05	7.31481
CIDEC	-1.71441	6.56898	-7.59307	1.96e-07	1.21e-05	7.31141
LRRC1	-1.00334	7.56586	-7.58835	1.98e-07	1.21e-05	7.30184
SLC9A2	-1.93799	6.83583	-7.56982	2.06e-07	1.24e-05	7.26418
CBFB	1.14127	7.98806	7.56943	2.06e-07	1.24e-05	7.26338
TST	-1.01154	11.34	-7.56843	2.06e-07	1.24e-05	7.26134
MFAP2	2.51201	6.59779	7.56499	2.08e-07	1.25e-05	7.25435
AXIN2	2.02175	6.45175	7.56343	2.08e-07	1.25e-05	7.25117
POSTN	2.01533	8.69049	7.55171	2.13e-07	1.27e-05	7.22732
COL10A1	3.82579	6.13166	7.55142	2.13e-07	1.27e-05	7.22673
EGFL6	1.69267	5.45087	7.54676	2.15e-07	1.28e-05	7.21725
CST1	3.38093	5.92678	7.54275	2.17e-07	1.28e-05	7.20906
FKBP5	-1.1204	7.63423	-7.5371	2.2e-07	1.29e-05	7.19756
GUCA2B	-3.7225	7.671	-7.5311	2.23e-07	1.3e-05	7.18533
LAMA1	-2.24062	6.47046	-7.52459	2.26e-07	1.32e-05	7.17205
JAG2	1.03576	5.94599	7.47731	2.49e-07	1.43e-05	7.07543
SST	-2.43771	6.30392	-7.47278	2.51e-07	1.44e-05	7.06616
S100A2	2.19268	6.01998	7.45576	2.6e-07	1.49e-05	7.0313
FA2H	-1.26976	7.63353	-7.43826	2.7e-07	1.53e-05	6.9954
SRPX	-1.51028	7.90116	-7.43649	2.71e-07	1.53e-05	6.99177
GDPD2	-1.14368	5.67156	-7.41549	2.83e-07	1.58e-05	6.94863
COL11A1	3.52923	6.0746	7.41168	2.85e-07	1.59e-05	6.9408
DSC2	-1.38414	8.67893	-7.40534	2.89e-07	1.6e-05	6.92776
IFI6	1.98439	9.18575	7.40316	2.9e-07	1.6e-05	6.92329
MPC1	-1.03058	9.33249	-7.39266	2.96e-07	1.63e-05	6.90168
TDP2	-1.24336	10.8716	-7.3797	3.04e-07	1.65e-05	6.87498
ENTPD5	-1.81398	8.33562	-7.37444	3.08e-07	1.65e-05	6.86415
SLC25A34	-1.4295	5.70606	-7.37358	3.08e-07	1.65e-05	6.86236
SLC30A10	-1.61962	5.69523	-7.37066	3.1e-07	1.66e-05	6.85634
RNF125	-1.35231	6.59667	-7.36835	3.12e-07	1.66e-05	6.85158
OSBPL3	1.48878	6.35906	7.36212	3.16e-07	1.67e-05	6.83873
CPT2	-1.28987	8.29763	-7.35696	3.19e-07	1.69e-05	6.82808
PTPRH	-1.45519	7.25623	-7.3449	3.27e-07	1.72e-05	6.80319
TUBAL3	-2.02635	7.04134	-7.33125	3.37e-07	1.76e-05	6.77498
FAM107A	-1.37145	5.83586	-7.32629	3.4e-07	1.77e-05	6.76473
TP53I3	-1.09981	8.55515	-7.32491	3.41e-07	1.77e-05	6.76188
CDH11	2.00644	7.06873	7.32115	3.44e-07	1.78e-05	6.7541
TMEM56	-1.46435	7.21791	-7.30975	3.52e-07	1.81e-05	6.73052
CXCL1	3.1463	7.63846	7.30543	3.55e-07	1.82e-05	6.72156
METTL7B	-1.03661	8.07008	-7.30294	3.57e-07	1.82e-05	6.71641
AMIGO2	1.42685	8.38471	7.30203	3.58e-07	1.82e-05	6.71452
MYO1D	-1.15434	8.033	-7.29877	3.6e-07	1.83e-05	6.70777
SORD	1.22778	7.69382	7.29259	3.65e-07	1.85e-05	6.69496
OTC	-1.3102	4.97561	-7.28733	3.69e-07	1.87e-05	6.68407
FAM149A	-1.04213	5.4475	-7.28507	3.71e-07	1.87e-05	6.67937
THBS2	3.07801	7.82384	7.27255	3.81e-07	1.92e-05	6.6534
SCARA5	-2.2705	6.5244	-7.26462	3.87e-07	1.94e-05	6.63694
ARL14	-2.09461	8.30268	-7.26028	3.9e-07	1.96e-05	6.62791
LTBP2	1.00911	5.95014	7.25847	3.92e-07	1.96e-05	6.62416
RHOF	-1.21852	6.61185	-7.23954	4.08e-07	2.02e-05	6.58482
APOBR	-1.56249	6.0847	-7.22409	4.21e-07	2.07e-05	6.55266
PACSIN2	-1.00918	8.67769	-7.21907	4.26e-07	2.08e-05	6.5422
SLC1A7	-1.17447	7.06985	-7.20939	4.34e-07	2.1e-05	6.52204
GOLM1	-1.34586	9.097	-7.20537	4.38e-07	2.12e-05	6.51365
C10orf99	-2.0542	10.3338	-7.20242	4.41e-07	2.12e-05	6.5075
FMO5	-1.30197	6.73697	-7.20153	4.42e-07	2.12e-05	6.50564
CD44	1.12364	7.64509	7.20062	4.42e-07	2.12e-05	6.50376
MMP1	3.75081	8.04135	7.19647	4.46e-07	2.13e-05	6.49509
THY1	1.8759	7.01987	7.1952	4.48e-07	2.13e-05	6.49245
CXCL6	1.5729	5.31835	7.18651	4.56e-07	2.16e-05	6.47431
MOGAT2	-1.9427	6.45648	-7.15313	4.89e-07	2.28e-05	6.40457
HAR1A	1.35342	5.47648	7.15026	4.92e-07	2.28e-05	6.39855
ZC3HAV1L	1.32901	7.17518	7.14981	4.92e-07	2.28e-05	6.39761
A1CF	-1.45454	7.92533	-7.13918	5.04e-07	2.33e-05	6.37537
PMAIP1	1.85255	6.87698	7.13558	5.07e-07	2.34e-05	6.36783
LRRC19	-2.34468	8.88495	-7.13463	5.08e-07	2.34e-05	6.36584
ETV4	1.5855	5.76856	7.13184	5.11e-07	2.34e-05	6.35999
KLK10	2.58684	5.91285	7.13044	5.13e-07	2.34e-05	6.35706
ECI2	-1.45287	8.57795	-7.12386	5.2e-07	2.36e-05	6.34327
ITGAV	1.01015	9.5356	7.07923	5.72e-07	2.55e-05	6.24959
VILL	-2.07365	8.28725	-7.06408	5.9e-07	2.62e-05	6.21773
FBN1	1.23727	7.64325	7.0587	5.97e-07	2.64e-05	6.2064
PROX1	1.02102	5.73082	7.05621	6e-07	2.65e-05	6.20115
PRDX6	-1.08176	10.8567	-7.05559	6.01e-07	2.65e-05	6.19986
CAPN5	-1.08207	7.35138	-7.05236	6.05e-07	2.66e-05	6.19305
TMEM246	-1.08089	7.67849	-7.0466	6.13e-07	2.68e-05	6.18093
CDS1	-1.03648	8.15863	-7.04446	6.15e-07	2.69e-05	6.17641
SNX10	1.35565	7.46952	7.04111	6.2e-07	2.7e-05	6.16936
AHCYL2	-1.82733	8.8791	-7.03879	6.23e-07	2.71e-05	6.16446
BMP2	-1.34085	7.52415	-7.02734	6.38e-07	2.76e-05	6.14032
RHBDF2	1.21278	6.44419	7.01016	6.62e-07	2.84e-05	6.10405
FAM46C	-2.09154	7.26837	-7.00339	6.72e-07	2.87e-05	6.08977
DQX1	-1.18211	6.03897	-7.0013	6.75e-07	2.88e-05	6.08535
CLMN	-1.23939	6.83193	-7.00039	6.76e-07	2.88e-05	6.08342
TMEM72	-1.52735	5.92221	-6.99368	6.86e-07	2.91e-05	6.06924
ME2	-1.0199	8.22132	-6.99291	6.87e-07	2.91e-05	6.06761
HADH	-1.15278	9.38797	-6.99238	6.87e-07	2.91e-05	6.0665
HSPH1	1.24823	8.58839	6.98315	7.01e-07	2.95e-05	6.04696
CDC25B	1.48728	7.6855	6.98172	7.03e-07	2.96e-05	6.04396
SLC9A1	-1.10966	6.78367	-6.97911	7.07e-07	2.96e-05	6.03844
STK3	1.06144	6.86312	6.97573	7.12e-07	2.97e-05	6.03127
ELOVL5	1.00977	7.48301	6.95235	7.49e-07	3.09e-05	5.98175
TJP3	-1.17195	7.02368	-6.94881	7.54e-07	3.1e-05	5.97426
WNT5A	1.64638	6.96632	6.94529	7.6e-07	3.12e-05	5.96679
APPL2	-1.33687	7.67549	-6.94471	7.61e-07	3.12e-05	5.96556
PLAU	1.69559	6.14872	6.92424	7.95e-07	3.24e-05	5.92212
OLFML2B	1.47272	5.71122	6.91056	8.19e-07	3.29e-05	5.89305
LGALS4	-1.24114	12.2951	-6.90624	8.26e-07	3.31e-05	5.88388
MS4A12	-4.0802	8.66502	-6.89451	8.47e-07	3.36e-05	5.85893
TMPRSS2	-1.10312	7.7528	-6.88115	8.72e-07	3.43e-05	5.8305
MXRA8	1.41449	8.07143	6.87359	8.86e-07	3.47e-05	5.8144
PLD1	-1.00176	5.8845	-6.87309	8.87e-07	3.47e-05	5.81333
NR1H4	-1.5365	5.47743	-6.86715	8.99e-07	3.51e-05	5.80068
PYY	-3.23221	7.03689	-6.86654	9e-07	3.51e-05	5.79938
PLCD1	-1.5434	6.50021	-6.84439	9.44e-07	3.65e-05	5.75214
SPINK2	-1.63102	5.53834	-6.83646	9.6e-07	3.69e-05	5.73521
FLNB	-1.1721	8.37466	-6.83607	9.61e-07	3.69e-05	5.73439
TCEA3	-1.30518	8.86897	-6.82859	9.76e-07	3.73e-05	5.7184
SERPINA6	-1.04856	5.19258	-6.82519	9.83e-07	3.76e-05	5.71113
PAG1	-1.31965	7.50283	-6.82379	9.86e-07	3.76e-05	5.70814
SULT2B1	2.03024	6.33813	6.82165	9.91e-07	3.76e-05	5.70358
TSPAN7	-2.23763	8.23718	-6.77648	1.09e-06	4.06e-05	5.6069
PLAUR	1.09268	7.6429	6.77586	1.09e-06	4.06e-05	5.60558
C4orf19	-1.69172	7.33555	-6.76792	1.11e-06	4.11e-05	5.58856
SEMA6A	-1.43479	6.13696	-6.75294	1.15e-06	4.22e-05	5.55642
COL9A3	2.54063	6.91043	6.74981	1.16e-06	4.23e-05	5.54969
PODXL	1.26464	7.26138	6.74916	1.16e-06	4.23e-05	5.5483
HOMER1	1.22557	5.75386	6.74542	1.17e-06	4.25e-05	5.54027
CAPN8	-1.15013	6.85318	-6.74524	1.17e-06	4.25e-05	5.53988
SEMA6D	-1.25917	6.27042	-6.74385	1.17e-06	4.26e-05	5.5369
CNNM4	-1.3678	8.23106	-6.74015	1.18e-06	4.28e-05	5.52896
AKR1B10	-3.39108	9.38539	-6.71564	1.25e-06	4.49e-05	5.47626
MAST3	-1.01053	6.28179	-6.70912	1.26e-06	4.54e-05	5.46223
TRPM4	-1.51715	7.92747	-6.70753	1.27e-06	4.55e-05	5.45881
NDRG2	-1.07545	6.51669	-6.70066	1.29e-06	4.6e-05	5.44403
PADI2	-1.92658	7.25208	-6.68891	1.32e-06	4.7e-05	5.41871
LINC01207	-1.43501	8.61099	-6.68478	1.33e-06	4.74e-05	5.4098
GPA33	-1.41975	10.551	-6.68189	1.34e-06	4.75e-05	5.40358
CXCL11	1.6585	5.37806	6.67063	1.37e-06	4.81e-05	5.3793
PTPRR	-1.48972	6.6893	-6.6617	1.4e-06	4.86e-05	5.36002
TNFAIP6	1.82319	6.53166	6.64821	1.44e-06	4.98e-05	5.33089
UGDH	-1.41845	9.9532	-6.6481	1.44e-06	4.98e-05	5.33066
CKAP2	1.11602	7.00167	6.64574	1.45e-06	4.99e-05	5.32556
HAGLR	-1.08042	6.01483	-6.64403	1.46e-06	5e-05	5.32187
SLC4A4	-2.50154	7.13084	-6.64345	1.46e-06	5e-05	5.32061
MAMDC2	-1.65659	6.37475	-6.63741	1.48e-06	5.04e-05	5.30755
CRNDE	2.25737	5.88552	6.61593	1.55e-06	5.2e-05	5.26109
SLC22A23	-1.14311	6.19884	-6.58278	1.66e-06	5.5e-05	5.18928
CLDN7	-1.06351	10.4796	-6.58145	1.67e-06	5.5e-05	5.1864
TTYH3	1.50466	5.94683	6.58108	1.67e-06	5.5e-05	5.18559
GSTZ1	-1.42638	7.22888	-6.58004	1.67e-06	5.51e-05	5.18332
AIFM3	-1.23565	6.07146	-6.57344	1.7e-06	5.55e-05	5.16901
SCIN	-1.89152	7.7585	-6.57018	1.71e-06	5.58e-05	5.16194
C7orf31	-1.00356	6.17975	-6.56765	1.72e-06	5.61e-05	5.15645
CWH43	-2.43741	7.08247	-6.56469	1.73e-06	5.63e-05	5.15002
EPDR1	1.59201	7.63595	6.56058	1.75e-06	5.67e-05	5.14109
SAMD13	-1.40539	8.20078	-6.55055	1.78e-06	5.75e-05	5.1193
APCDD1	2.81595	8.07757	6.54383	1.81e-06	5.81e-05	5.10471
LRMP	-1.14646	5.63437	-6.53667	1.84e-06	5.86e-05	5.08913
SLC22A18AS	-1.16718	6.85988	-6.51991	1.91e-06	5.98e-05	5.05266
SULT1A2	-1.73742	8.81206	-6.50801	1.96e-06	6.09e-05	5.02675
CLDN23	-1.61865	7.22229	-6.49201	2.03e-06	6.25e-05	4.99189
UNC5CL	1.08695	6.25927	6.48792	2.05e-06	6.29e-05	4.98296
STAP2	-1.17313	9.30897	-6.48676	2.05e-06	6.29e-05	4.98043
AMOTL2	1.00513	7.18466	6.48426	2.06e-06	6.32e-05	4.97499
GPM6B	-1.40585	5.95907	-6.46447	2.16e-06	6.56e-05	4.93178
FABP2	-1.14381	5.43534	-6.46421	2.16e-06	6.56e-05	4.93123
BGN	2.52977	7.11878	6.4627	2.16e-06	6.56e-05	4.92792
PID1	-1.07339	6.93188	-6.45518	2.2e-06	6.65e-05	4.91149
SIAE	-1.38448	7.49808	-6.44294	2.26e-06	6.8e-05	4.88474
NR3C2	-2.05714	8.63126	-6.43898	2.28e-06	6.82e-05	4.87607
NT5C3B	1.19661	8.23868	6.43839	2.28e-06	6.82e-05	4.87479
HPGD	-2.23797	8.80047	-6.43371	2.31e-06	6.86e-05	4.86455
LINC01186	-1.21264	6.37399	-6.43303	2.31e-06	6.86e-05	4.86306
ENOSF1	-1.43485	7.6635	-6.43056	2.32e-06	6.88e-05	4.85765
PITX1	1.39757	6.0055	6.42434	2.35e-06	6.96e-05	4.84404
PRIMA1	-1.54092	5.95804	-6.41726	2.39e-06	7.05e-05	4.82854
ZBTB7C	-1.86893	6.7703	-6.39782	2.5e-06	7.28e-05	4.78594
EPHA2	1.07982	7.15415	6.393	2.52e-06	7.33e-05	4.77538
EFHC2	-1.00134	5.31961	-6.39128	2.53e-06	7.34e-05	4.7716
PALD1	1.53237	5.99353	6.38721	2.56e-06	7.39e-05	4.76268
TMEM61	-1.46683	6.07225	-6.38245	2.58e-06	7.45e-05	4.75224
STMN2	-1.8504	6.5473	-6.37628	2.62e-06	7.53e-05	4.73868
LUM	1.28998	10.0476	6.37221	2.64e-06	7.59e-05	4.72976
CST2	2.92642	6.39255	6.36698	2.67e-06	7.63e-05	4.71827
EPN3	-1.06033	7.02974	-6.36463	2.69e-06	7.65e-05	4.71311
SPARC	1.35899	10.4875	6.36349	2.69e-06	7.66e-05	4.7106
NAP1L2	-1.33928	5.68982	-6.36086	2.71e-06	7.69e-05	4.70482
GSTA3	-1.29446	5.48524	-6.35858	2.72e-06	7.71e-05	4.69983
ACAT1	-1.08116	8.45025	-6.35608	2.74e-06	7.74e-05	4.69432
MYO1A	-1.61554	7.89162	-6.34918	2.78e-06	7.81e-05	4.67916
PDP1	1.14081	7.31929	6.3475	2.79e-06	7.81e-05	4.67547
GSTA1	-1.30556	6.14263	-6.34216	2.82e-06	7.9e-05	4.66372
PLOD3	1.03544	9.27745	6.33095	2.89e-06	8.06e-05	4.63907
ASAP3	-1.22997	5.89528	-6.31133	3.02e-06	8.37e-05	4.59585
SLC2A1	1.48311	8.11992	6.30597	3.06e-06	8.46e-05	4.58405
RASSF10	1.4934	5.23157	6.30053	3.1e-06	8.53e-05	4.57206
C2orf88	-2.01616	7.66286	-6.25883	3.4e-06	9.19e-05	4.48003
ANK3	-1.2382	6.96026	-6.25817	3.4e-06	9.19e-05	4.47856
TSPAN1	-1.77708	10.6993	-6.25768	3.4e-06	9.19e-05	4.47748
ANPEP	-2.68556	7.09816	-6.24324	3.52e-06	9.41e-05	4.44556
PIGZ	-1.74798	7.58671	-6.2359	3.57e-06	9.51e-05	4.42933
TIMP1	1.87657	10.1333	6.22737	3.64e-06	9.65e-05	4.41045
DRAM1	1.18273	7.29922	6.22218	3.68e-06	9.71e-05	4.39895
SLC38A4	-1.01398	4.87528	-6.21924	3.71e-06	9.74e-05	4.39245
COL3A1	1.44274	10.7756	6.21425	3.75e-06	9.8e-05	4.38141
GALM	-1.12267	8.73022	-6.19077	3.95e-06	0.000102029	4.32936
SCN7A	-1.57423	5.69279	-6.18961	3.96e-06	0.000102029	4.32677
KLF4	-1.85739	9.51003	-6.18438	4.01e-06	0.000103104	4.31519
PRRX1	1.57043	5.91121	6.1728	4.11e-06	0.000105306	4.28948
ZNF703	1.02296	9.30832	6.17129	4.13e-06	0.000105335	4.28612
HILPDA	1.05638	7.40235	6.17057	4.13e-06	0.000105335	4.28453
ZNRF3	1.61314	7.83586	6.1664	4.17e-06	0.000106071	4.27528
FJX1	1.00085	4.92698	6.16351	4.2e-06	0.000106509	4.26885
RETSAT	-1.40974	9.70954	-6.16191	4.22e-06	0.000106696	4.2653
C9orf16	1.06933	7.95535	6.16168	4.22e-06	0.000106696	4.26479
MET	1.33543	7.61786	6.16008	4.23e-06	0.000106954	4.26123
FKBP10	1.10915	5.47123	6.15749	4.26e-06	0.000107296	4.25547
LEF1	2.08255	5.9254	6.15228	4.31e-06	0.000108016	4.2439
VCAN	2.00127	7.7805	6.15202	4.31e-06	0.000108016	4.24333
RHBDL2	-1.41114	6.25268	-6.14308	4.4e-06	0.000109567	4.22344
NAAA	-1.41815	7.03391	-6.14121	4.42e-06	0.000109898	4.2193
CAMSAP2	1.11118	6.64295	6.12233	4.61e-06	0.000112911	4.17728
ADH1A	-1.79143	6.12645	-6.12194	4.61e-06	0.000112911	4.17643
TRAF5	1.3252	6.58002	6.11419	4.69e-06	0.000114262	4.15916
AKAP7	-1.22797	6.97028	-6.10675	4.77e-06	0.000115534	4.14259
DPP10-AS1	-2.14857	6.34564	-6.1055	4.78e-06	0.000115658	4.13982
CNTN3	-1.63923	6.18169	-6.10478	4.79e-06	0.000115658	4.1382
SLC25A23	-1.087	7.04194	-6.1021	4.82e-06	0.000116226	4.13222
KIAA0895	1.07075	5.97343	6.10096	4.83e-06	0.000116385	4.12969
KRT20	-1.78057	11.949	-6.1004	4.84e-06	0.000116385	4.12845
FNDC1	2.75088	7.34488	6.0929	4.92e-06	0.000117731	4.11173
ABHD3	-1.07195	9.9511	-6.07956	5.07e-06	0.00012063	4.08199
SOX9	1.08542	8.77426	6.0714	5.16e-06	0.000122338	4.06378
MMP12	2.47765	8.27398	6.06938	5.19e-06	0.000122688	4.05927
FAM162A	-1.18937	10.2702	-6.06867	5.2e-06	0.000122688	4.05768
CHGB	-1.92798	6.03053	-6.06175	5.28e-06	0.000124072	4.04222
TINAG	-1.18536	6.38433	-6.06112	5.28e-06	0.000124113	4.04082
SULT1A1	-1.65912	9.05977	-6.05892	5.31e-06	0.000124594	4.0359
QPCT	1.94088	7.78573	6.05746	5.33e-06	0.00012473	4.03264
TRIB3	2.04701	7.44833	6.0556	5.35e-06	0.000124851	4.02849
MDK	1.30339	7.13588	6.0504	5.41e-06	0.000126046	4.01688
HSD17B11	-1.04918	10.3536	-6.04506	5.48e-06	0.000127434	4.00494
DUSP4	1.7074	5.76714	6.03823	5.56e-06	0.000128612	3.98968
PPAPDC1A	1.72543	5.28002	6.03186	5.64e-06	0.000129871	3.97543
TNFRSF11B	1.16465	6.51843	6.03142	5.65e-06	0.000129871	3.97446
GPALPP1	1.05083	6.68281	6.02998	5.67e-06	0.000130017	3.97124
TAF1A	1.26721	5.66383	6.02329	5.75e-06	0.000131573	3.95627
HHLA2	-1.83977	7.10527	-6.01897	5.81e-06	0.000132302	3.9466
HSBP1L1	-1.28209	7.60905	-6.00879	5.95e-06	0.000134666	3.9238
KLHL13	-1.0057	5.61904	-6.00392	6.01e-06	0.000136008	3.91291
NAT2	-1.64471	8.01026	-5.97766	6.38e-06	0.000142525	3.85405
TTC22	-1.42621	7.09437	-5.97716	6.39e-06	0.00014254	3.85292
BCAS1	-2.09284	8.23691	-5.97253	6.45e-06	0.000143446	3.84254
MXD1	-1.04793	8.2167	-5.96918	6.5e-06	0.000144097	3.83502
RAPGEFL1	-1.41067	6.77282	-5.96645	6.54e-06	0.000144097	3.82891
NEU4	-1.35458	5.89253	-5.96564	6.55e-06	0.000144216	3.82708
LZTS3	1.51983	6.42159	5.95814	6.67e-06	0.000145598	3.81025
METTL7A	-1.83986	9.00179	-5.95445	6.72e-06	0.000146569	3.80197
SFTA2	1.92382	5.28026	5.95237	6.75e-06	0.000147111	3.7973
MPND	-1.03403	7.40977	-5.95147	6.77e-06	0.000147144	3.79527
CXCL12	-1.33769	7.73171	-5.93492	7.02e-06	0.000151813	3.7581
VDR	-1.13812	8.31691	-5.92158	7.24e-06	0.000155535	3.72812
SLC27A2	-1.10692	8.13317	-5.91186	7.4e-06	0.000158368	3.70626
TMCC3	-1.46702	7.20019	-5.89838	7.63e-06	0.000162003	3.67591
HRASLS2	-1.13094	5.62322	-5.89221	7.74e-06	0.000163809	3.66201
SPDEF	-1.29637	6.43882	-5.8888	7.8e-06	0.000164754	3.65433
CGN	-1.04062	7.92308	-5.88594	7.85e-06	0.000165662	3.6479
MAOA	-1.96331	9.2688	-5.87621	8.02e-06	0.000168376	3.62598
CHP2	-3.43958	8.40996	-5.8733	8.08e-06	0.000169327	3.61942
MAP3K8	1.14799	5.75691	5.86561	8.22e-06	0.000172032	3.60207
SP5	2.79286	6.77276	5.84914	8.53e-06	0.000176822	3.56493
AKR7A3	-1.36732	8.76972	-5.84372	8.64e-06	0.000178378	3.55268
MMP7	3.3668	6.19391	5.84362	8.64e-06	0.000178378	3.55246
CAPG	1.30431	9.08104	5.83906	8.73e-06	0.00017972	3.54218
ZNF267	1.01224	7.44932	5.83509	8.81e-06	0.000180956	3.53321
FOXD1	1.74113	5.49606	5.83371	8.84e-06	0.000181233	3.53009
ANLN	1.01283	7.5881	5.82092	9.1e-06	0.000184836	3.50119
EPB41L3	-1.40274	6.84952	-5.81668	9.19e-06	0.000186103	3.49162
SCRN1	1.14414	6.74908	5.81543	9.21e-06	0.000186459	3.48879
ERN2	-1.08738	7.58222	-5.79646	9.62e-06	0.000193069	3.44589
BMP4	2.10838	6.72775	5.79109	9.74e-06	0.000194543	3.43375
FXYD3	-1.39248	10.8581	-5.78859	9.79e-06	0.000195473	3.4281
S100A14	-1.00494	10.3473	-5.78718	9.83e-06	0.000195923	3.4249
BAMBI	2.65727	7.55873	5.78194	9.94e-06	0.000197503	3.41303
GPR137B	1.22929	6.99042	5.78183	9.95e-06	0.000197503	3.4128
FAP	2.28986	5.8195	5.78164	9.95e-06	0.000197503	3.41237
TDO2	2.03417	6.12046	5.77453	1.01e-05	0.000200368	3.39625
CLEC11A	1.11189	6.01022	5.7597	1.05e-05	0.000206694	3.36267
MUC5B	-1.94138	6.14236	-5.75459	1.06e-05	0.000208358	3.3511
PTGER4	-1.10747	8.25158	-5.7502	1.07e-05	0.000210079	3.34113
SLC22A5	-1.08342	7.0868	-5.7482	1.07e-05	0.000210848	3.3366
MXRA5	1.98036	8.34906	5.7415	1.09e-05	0.000213713	3.32141
NHSL1	-1.2035	7.40688	-5.73975	1.09e-05	0.000214184	3.31743
ANGPTL1	-1.1179	6.19437	-5.72878	1.12e-05	0.000218632	3.29255
HECTD3	-1.0268	7.86259	-5.72814	1.12e-05	0.000218755	3.2911
CES2	-2.30644	10.0705	-5.72307	1.14e-05	0.000220908	3.2796
PAQR5	-1.32623	7.56639	-5.70878	1.18e-05	0.000227027	3.24715
SMPD3	-1.14321	6.85315	-5.70787	1.18e-05	0.000227112	3.24509
CTSK	1.77802	9.23906	5.70482	1.19e-05	0.00022825	3.23814
TLCD2	-1.16137	7.36471	-5.70343	1.19e-05	0.000228603	3.23498
FGF19	1.94428	5.0946	5.70214	1.19e-05	0.000228669	3.23206
SERPINB2	-1.26364	6.76487	-5.6993	1.2e-05	0.000229838	3.22562
MGAT4A	-1.15928	7.50068	-5.69365	1.22e-05	0.000232332	3.21278
EPHX2	-1.28512	7.20823	-5.68186	1.25e-05	0.00023843	3.18597
MXI1	-1.72937	8.92191	-5.67323	1.27e-05	0.000242178	3.16635
RCAN2	-1.07166	7.10687	-5.67021	1.28e-05	0.000243437	3.15946
NUDT9	-1.03794	8.51589	-5.65816	1.32e-05	0.000248517	3.13204
PRKAR2B	-1.92206	7.23168	-5.64751	1.35e-05	0.000253493	3.10781
HMGCS2	-2.43712	9.29048	-5.64454	1.36e-05	0.000254629	3.10105
TACSTD2	2.61708	5.97088	5.63363	1.4e-05	0.000259746	3.07618
TMEM100	-1.40318	6.47508	-5.62904	1.41e-05	0.000261823	3.06572
PDZK1IP1	1.30671	7.76091	5.62838	1.41e-05	0.000261879	3.06421
UBE2C	1.09913	9.61503	5.6282	1.41e-05	0.000261879	3.06381
CLU	-1.35432	7.54215	-5.62177	1.43e-05	0.000265013	3.04915
HMGCL	-1.28828	8.4929	-5.62116	1.44e-05	0.000265013	3.04777
ACOX3	-1.24155	6.31951	-5.61832	1.45e-05	0.000266072	3.04128
C15orf48	-1.03532	12.0265	-5.61522	1.46e-05	0.000267495	3.03423
SLC2A12	1.14585	5.17664	5.61489	1.46e-05	0.000267495	3.03346
ACADVL	-1.07089	9.19015	-5.61271	1.46e-05	0.000268609	3.0285
SFXN3	1.116	6.52243	5.61046	1.47e-05	0.000269547	3.02336
BLNK	-1.06716	7.55933	-5.60774	1.48e-05	0.00027101	3.01715
FOXD2	-1.10864	5.71802	-5.60326	1.5e-05	0.000272839	3.00693
HSD11B2	-1.80953	9.6613	-5.59656	1.52e-05	0.000275734	2.99166
AGT	1.49138	6.87449	5.57337	1.6e-05	0.000288677	2.9387
EDN3	-1.79277	6.70116	-5.57278	1.61e-05	0.000288831	2.93734
ATP8A1	-1.23826	6.64872	-5.56449	1.64e-05	0.000293335	2.9184
SCO1	-1.38689	7.13972	-5.55445	1.68e-05	0.000298309	2.89547
VSNL1	1.60543	7.05286	5.55178	1.69e-05	0.00029991	2.88935
PAQR8	-1.08041	9.08617	-5.55125	1.69e-05	0.000300028	2.88814
SIDT1	-1.31924	6.52942	-5.54641	1.71e-05	0.000302521	2.87708
LRRC75A	-1.57452	6.90525	-5.54624	1.71e-05	0.000302521	2.87668
ETS2	1.0049	8.54355	5.5451	1.71e-05	0.000303013	2.87407
MBNL1-AS1	-1.04931	6.37469	-5.53031	1.77e-05	0.000310726	2.84025
SPAG16	-1.02821	6.33999	-5.51394	1.84e-05	0.000321364	2.80278
LOC145837	-1.13071	5.19708	-5.50418	1.88e-05	0.000326929	2.78042
ECM1	1.55536	7.26237	5.48876	1.95e-05	0.000337165	2.74508
IFFO2	1.0152	6.39798	5.48777	1.95e-05	0.000337669	2.74281
CXCL3	2.13552	6.55155	5.47096	2.03e-05	0.000347699	2.70428
ABI3BP	-1.0941	6.42588	-5.46665	2.05e-05	0.000350368	2.69439
LINC01082	-1.50391	6.14047	-5.44929	2.14e-05	0.000361311	2.65455
IL1B	1.45728	6.49269	5.44743	2.14e-05	0.000362306	2.65028
GDPD3	-2.14484	7.42685	-5.44475	2.16e-05	0.000363992	2.64413
SLC1A1	-1.34292	7.55013	-5.43278	2.22e-05	0.000373061	2.61664
SLC26A2	-2.64334	10.0273	-5.41014	2.34e-05	0.000389535	2.5646
PXMP2	-1.03418	8.52872	-5.40644	2.36e-05	0.000391987	2.5561
MSX2	2.18379	5.70402	5.39046	2.45e-05	0.000403816	2.51936
AQP8	-3.5148	7.47122	-5.38965	2.45e-05	0.000403816	2.51749
COL5A1	1.82729	7.55886	5.38638	2.47e-05	0.000406294	2.50996
ADTRP	-2.27054	8.65538	-5.38483	2.48e-05	0.000407445	2.5064
FOXA1	-1.37492	6.32674	-5.38042	2.51e-05	0.000410084	2.49625
GCNT3	-2.10751	9.63149	-5.3747	2.54e-05	0.000413067	2.48309
PARM1	-1.42167	9.24583	-5.37097	2.56e-05	0.000416038	2.4745
PTGS1	-1.12032	6.33633	-5.36746	2.58e-05	0.000418502	2.46642
PRKACB	-1.27673	9.21515	-5.35473	2.66e-05	0.000428815	2.43711
C1orf115	-1.57914	7.19266	-5.33004	2.82e-05	0.000449803	2.3802
SLC44A4	-1.56642	7.99223	-5.32915	2.82e-05	0.000450066	2.37816
ANTXR1	1.46376	6.83194	5.32869	2.83e-05	0.00045022	2.37709
STYK1	-1.29476	6.96406	-5.32752	2.83e-05	0.000450787	2.37439
LPCAT4	-1.05938	6.30924	-5.32383	2.86e-05	0.000454006	2.36588
ARRDC4	-1.01346	8.22905	-5.31867	2.89e-05	0.000458476	2.35399
LDLRAD3	1.45757	6.86488	5.31457	2.92e-05	0.000462197	2.34453
PPP1R35	1.07235	7.75362	5.31215	2.94e-05	0.000464468	2.33895
MBOAT1	-1.22981	7.74695	-5.30956	2.95e-05	0.000466931	2.33298
CPNE1	1.18247	8.29573	5.29079	3.09e-05	0.000485316	2.28967
C7	-1.22337	6.43418	-5.28975	3.09e-05	0.000486141	2.28726
CAPN9	-1.53565	6.10575	-5.28826	3.1e-05	0.000487482	2.28382
SFRP4	3.6048	7.34092	5.25425	3.36e-05	0.00052138	2.20525
TRIP6	1.13639	7.94886	5.25182	3.38e-05	0.00052266	2.19965
ATP2A3	-1.59764	6.82109	-5.24594	3.43e-05	0.000528081	2.18606
UGT2B15	-2.67996	8.61353	-5.24276	3.45e-05	0.000530888	2.17869
PMEPA1	2.3157	7.81607	5.24046	3.47e-05	0.000532595	2.17339
CCNO	1.30845	5.3713	5.23406	3.52e-05	0.0005391	2.15857
SRPX2	1.13666	5.42581	5.23153	3.54e-05	0.000540979	2.15272
NXPE4	-2.63827	8.62811	-5.23147	3.54e-05	0.000540979	2.15259
ARID3A	1.20554	5.95471	5.22579	3.59e-05	0.000545746	2.13946
CIDEB	-1.10898	6.47367	-5.21956	3.64e-05	0.000552968	2.12505
TNFRSF11A	-1.21583	7.92399	-5.20994	3.73e-05	0.000562387	2.10278
ACAA2	-1.13418	8.68267	-5.20957	3.73e-05	0.000562491	2.10191
RAB27A	-1.32911	8.43929	-5.20447	3.77e-05	0.000567693	2.09011
TMEM243	1.09413	8.69392	5.20077	3.81e-05	0.000571393	2.08155
LRRC66	-1.18606	6.60892	-5.19922	3.82e-05	0.000572665	2.07797
TFCP2L1	-1.10075	7.09737	-5.18942	3.91e-05	0.000585136	2.05527
LOC727916	-1.04475	5.72532	-5.189	3.91e-05	0.000585305	2.0543
GAS2	1.01876	5.79181	5.18727	3.93e-05	0.000586862	2.0503
ADH6	-1.35925	5.9826	-5.18417	3.96e-05	0.000590724	2.04312
LEMD1	2.49148	5.6602	5.18175	3.98e-05	0.00059326	2.03751
CCDC64B	-1.09116	7.86184	-5.17595	4.04e-05	0.000598485	2.02407
TGIF2	1.00088	5.70052	5.17451	4.05e-05	0.000600092	2.02074
SMPDL3A	-1.49303	8.56934	-5.17187	4.07e-05	0.000602978	2.01462
C1orf210	-1.19063	7.99803	-5.17158	4.08e-05	0.000602978	2.01396
SBSPON	1.52756	5.61164	5.16491	4.14e-05	0.000611224	1.99848
LCN2	1.81941	10.1908	5.16222	4.17e-05	0.000614235	1.99227
DECR1	-1.11209	9.48926	-5.1571	4.22e-05	0.000620803	1.98039
MLXIP	-1.02412	7.3466	-5.15605	4.23e-05	0.00062154	1.97795
HSD17B2	-2.91641	8.14312	-5.15257	4.26e-05	0.000625679	1.96989
TNFRSF10B	1.19321	6.705	5.14717	4.32e-05	0.000632264	1.95736
CA2	-2.93066	10.7811	-5.12826	4.51e-05	0.000656595	1.91352
TPK1	-1.09678	6.59378	-5.12633	4.53e-05	0.000659132	1.90904
ITM2C	-1.73484	9.98173	-5.11581	4.65e-05	0.000670232	1.88463
CLCA4	-3.57141	9.4941	-5.11209	4.69e-05	0.000673814	1.87599
LGR6	2.06681	6.05007	5.11093	4.7e-05	0.0006752	1.8733
SMIM14	-1.46833	8.63633	-5.1073	4.74e-05	0.000680071	1.86488
GREM2	-1.16805	5.54898	-5.09505	4.88e-05	0.0006962	1.83644
TRHDE	-1.43028	5.78572	-5.09045	4.93e-05	0.000701449	1.82575
LGALS9	-1.05837	8.36602	-5.08742	4.97e-05	0.00070518	1.81871
TTLL6	-1.04393	5.00289	-5.08735	4.97e-05	0.00070518	1.81856
IQGAP2	-1.25176	8.43822	-5.08705	4.97e-05	0.00070521	1.81786
MSX1	1.38684	5.46649	5.06428	5.24e-05	0.000738081	1.76496
ISG15	1.48182	9.34834	5.06326	5.26e-05	0.000738464	1.76259
NPY1R	-1.71911	6.37337	-5.06199	5.27e-05	0.000740197	1.75963
TP53INP2	-1.78736	8.09944	-5.06146	5.28e-05	0.000740636	1.7584
NXPE1	-1.82764	7.80401	-5.05751	5.33e-05	0.000745605	1.74922
ATP8B1	-1.01326	9.70241	-5.05081	5.41e-05	0.000754121	1.73365
ANXA1	1.02848	8.42289	5.04735	5.46e-05	0.000759203	1.7256
S100A9	2.03473	7.34513	5.04023	5.55e-05	0.000768553	1.70905
C5orf30	-1.17626	8.4292	-5.03148	5.66e-05	0.000783029	1.68869
SFRP1	-1.47057	5.83787	-5.0303	5.68e-05	0.000784189	1.68595
GDF15	1.80624	6.98557	5.01886	5.83e-05	0.000800441	1.65935
SLC51A	-2.09441	5.76563	-5.01737	5.85e-05	0.000801759	1.65588
VSIG2	-2.03805	7.42245	-5.01648	5.87e-05	0.000802421	1.65381
CHGA	-3.48803	8.27058	-5.00102	6.08e-05	0.00082745	1.61783
B3GALT5	-1.94534	6.55962	-4.99449	6.18e-05	0.000836578	1.60264
EPHX4	1.97837	5.47536	4.98538	6.31e-05	0.000852043	1.58143
TMEM220	-1.7102	6.77541	-4.979	6.41e-05	0.000860117	1.56657
GGT6	-1.8779	8.42402	-4.9634	6.65e-05	0.00088627	1.53024
GCG	-3.51518	7.68611	-4.96144	6.68e-05	0.000888731	1.52567
PLAC8	-3.07118	10.4616	-4.9587	6.72e-05	0.000892838	1.51929
HIST1H1C	-1.06948	8.60235	-4.94406	6.96e-05	0.00091631	1.48518
FSCN1	1.55536	7.234	4.93888	7.04e-05	0.000926445	1.4731
NUDCD1	1.08356	7.27399	4.92992	7.19e-05	0.000938838	1.45221
THRB	-1.01731	6.3663	-4.92965	7.2e-05	0.000938838	1.45159
OXCT1	-1.11854	8.01527	-4.91906	7.38e-05	0.000955389	1.42691
SELENBP1	-1.65671	10.3895	-4.91424	7.46e-05	0.000962568	1.41567
KRT6A	1.44899	4.87232	4.90601	7.61e-05	0.000976806	1.39646
CAMTA2	-1.01855	7.15531	-4.8978	7.76e-05	0.000990031	1.37733
XDH	-1.63523	7.5072	-4.89517	7.81e-05	0.000994437	1.3712
CEACAM7	-2.60678	9.85869	-4.89115	7.88e-05	0.00100008	1.36181
SLC17A5	-1.03675	8.11321	-4.89025	7.9e-05	0.00100136	1.3597
PDK4	-1.23842	6.72409	-4.88919	7.92e-05	0.00100327	1.35724
HPGDS	-1.07407	6.14489	-4.88717	7.96e-05	0.00100572	1.35252
RAB31	1.39929	8.0419	4.88497	8e-05	0.00100978	1.34739
HS2ST1	1.07582	6.99548	4.88449	8.01e-05	0.00101034	1.34627
PPP1R14D	-1.07673	9.32147	-4.86959	8.29e-05	0.00103924	1.31151
RCN3	1.13204	5.44959	4.86052	8.47e-05	0.00105686	1.29033
PROCR	1.0341	7.48944	4.84879	8.71e-05	0.00108097	1.26295
EHHADH	-1.24741	7.45313	-4.84087	8.88e-05	0.00109573	1.24447
HSPB6	-1.28063	6.30566	-4.83843	8.93e-05	0.0011002	1.23876
MOB3B	-1.14287	7.37025	-4.83709	8.96e-05	0.00110244	1.23563
2022-03-01	-1.06535	6.95908	-4.82643	9.18e-05	0.00112674	1.21074
HK2	-1.08211	9.31464	-4.82256	9.27e-05	0.00113197	1.20169
TMEM54	-1.01353	10.2906	-4.8218	9.28e-05	0.00113272	1.19993
PRR7	1.30922	5.55603	4.8186	9.36e-05	0.0011394	1.19245
CA4	-3.02719	8.08918	-4.8149	9.44e-05	0.00114667	1.1838
SCNN1B	-2.39947	6.99188	-4.80093	9.75e-05	0.00117678	1.15118
MEP1B	-1.74223	5.33677	-4.79922	9.79e-05	0.00118025	1.14717
SLC17A4	-1.0626	5.74915	-4.79583	9.87e-05	0.00118762	1.13926
STC2	1.31613	5.01086	4.79567	9.88e-05	0.00118762	1.13887
F2RL2	1.16978	5.52475	4.77787	0.000103022	0.00122681	1.09728
NKX2-3	-1.31338	6.9058	-4.77125	0.000104648	0.00124099	1.08182
TRPM6	-1.63753	6.03802	-4.76827	0.000105389	0.00124773	1.07486
LGALS2	-2.96482	7.74643	-4.76773	0.000105526	0.00124804	1.07357
AMT	-1.2942	6.66195	-4.76659	0.000105811	0.00124999	1.07092
LRRC31	-1.33447	7.41526	-4.74623	0.000111037	0.00129757	1.02333
CTTNBP2	1.225	6.66694	4.74358	0.000111738	0.00130435	1.01712
MEIS3P1	-1.06887	6.5218	-4.73989	0.00011272	0.0013144	1.00848
EEPD1	1.23257	6.43138	4.73884	0.000112999	0.00131623	1.00605
FHL1	-1.50454	8.23782	-4.73694	0.000113511	0.00131939	1.00159
CHI3L1	2.07399	5.71644	4.72001	0.000118157	0.00136473	0.962004
UGT2B28	-2.7069	7.88948	-4.71238	0.000120313	0.00138431	0.944159
PRKCD	-1.03177	6.37803	-4.70789	0.000121601	0.00139468	0.933657
AIM1	-1.09983	9.29863	-4.70127	0.000123525	0.00141226	0.918169
PDPN	1.00276	5.57183	4.69655	0.000124917	0.00142234	0.907122
RP11-38P22.2	-1.28673	7.07262	-4.68531	0.000128292	0.00145024	0.880821
PDGFC	1.0917	7.76151	4.67695	0.000130863	0.00147512	0.861252
HOXB8	1.02054	5.75212	4.67121	0.000132657	0.00148992	0.847822
ADA	1.05662	5.97432	4.66498	0.000134633	0.00150976	0.833245
ASRGL1	-1.00031	7.19016	-4.66371	0.00013504	0.00151354	0.830268
SLC16A9	-1.91228	7.50267	-4.65982	0.000136291	0.0015252	0.821173
CDHR5	-1.32238	6.70559	-4.65675	0.000137288	0.00153311	0.813988
MMP10	1.92519	6.52603	4.65569	0.000137636	0.0015339	0.811494
CHST5	-2.01404	6.96852	-4.65247	0.000138692	0.00154249	0.803958
SLC39A2	1.28959	5.75847	4.65146	0.000139025	0.00154359	0.801596
PRSS23	1.33634	8.0393	4.65109	0.000139147	0.00154359	0.80073
DACT1	1.29839	6.10373	4.63513	0.000144521	0.0015934	0.763374
AGTR1	-1.10335	5.44322	-4.62853	0.000146803	0.00161446	0.74793
RP11-401P9.4	1.31697	5.3802	4.62492	0.000148067	0.00162423	0.739478
GALNT12	-1.61954	8.27417	-4.61279	0.000152397	0.00166164	0.711066
SLC16A4	1.12711	6.24187	4.60954	0.000153576	0.00167365	0.703472
EMP1	-1.15974	8.44468	-4.60727	0.000154409	0.00168104	0.698139
SLC26A3	-2.60245	10.4888	-4.603	0.000155984	0.00169563	0.688139
PDE9A	-1.39668	6.64436	-4.60185	0.000156409	0.00169939	0.685462
GUCA2A	-3.73423	10.1372	-4.59031	0.000160759	0.00173447	0.658431
SELE	1.26307	5.12651	4.58809	0.000161607	0.00174101	0.653246
IMPA2	-1.36779	8.74385	-4.58579	0.000162495	0.00174797	0.647847
CFB	1.43705	6.96383	4.58281	0.00016365	0.0017569	0.64087
CCL28	-1.63766	7.55281	-4.57647	0.000166133	0.00177564	0.626034
SLC7A11	1.57893	6.03774	4.57429	0.000166997	0.00178394	0.620922
UGT2B17	-3.02879	10.4461	-4.5718	0.000167988	0.00179016	0.615096
ANG	-1.11996	8.36026	-4.57091	0.000168345	0.00179309	0.613003
MYEOV	1.50302	5.72466	4.56281	0.00017162	0.00181902	0.594026
MUC4	-1.4974	7.15294	-4.56155	0.000172135	0.0018223	0.591074
SLCO4A1-AS1	1.66743	5.59076	4.54703	0.000178181	0.00187207	0.557074
CFI	1.28289	6.15286	4.54634	0.000178472	0.00187391	0.555466
SDPR	-1.24325	6.5104	-4.54013	0.000181131	0.00189022	0.540904
FUCA1	-1.02976	9.30776	-4.52774	0.000186548	0.00193649	0.511887
GBA3	-2.05505	6.72554	-4.52049	0.000189792	0.00196077	0.494913
WDR43	1.00886	8.19351	4.50874	0.000195172	0.00200391	0.467398
DPT	-1.563	6.87301	-4.49619	0.000201089	0.00205202	0.438
KIF13B	-1.08778	8.76967	-4.49555	0.0002014	0.00205422	0.436482
SERPINI1	1.10197	6.20128	4.48904	0.000204541	0.00207983	0.421248
VWA5A	-1.29148	7.85121	-4.47269	0.000212662	0.00214485	0.382936
PLA2G16	1.44917	7.04269	4.47106	0.000213487	0.00215117	0.379125
PRAP1	1.73826	8.31562	4.46885	0.000214615	0.00216051	0.373944
BTNL3	-1.91359	7.09266	-4.45639	0.000221075	0.00221218	0.344766
PFDN4	1.2574	7.87931	4.43801	0.000230971	0.00229109	0.301693
NKD1	1.45672	5.16714	4.43355	0.000233436	0.00231131	0.291253
LIPH	-1.0403	7.48671	-4.41954	0.000241356	0.00237634	0.258446
CA1	-3.50756	9.51454	-4.40924	0.000247354	0.00241924	0.234312
C3orf70	-1.05162	7.24097	-4.40377	0.000250595	0.00244541	0.221514
PLA2G7	1.01867	6.16418	4.39539	0.00025565	0.0024791	0.201882
CXCL2	1.61501	6.23247	4.39377	0.000256641	0.00248538	0.198077
ATP1A2	-1.57821	5.61689	-4.39126	0.000258182	0.00249695	0.192194
GNE	-1.2127	9.24105	-4.38847	0.000259899	0.00250979	0.185678
UBE2S	1.01763	8.38939	4.37254	0.000269961	0.00257862	0.148351
TMEM158	1.028	6.72742	4.3621	0.000276762	0.00263242	0.123906
SLC39A5	-1.13092	6.68736	-4.35565	0.000281049	0.00266106	0.108803
LOC254057	1.37637	4.92983	4.34402	0.000288948	0.0027192	0.0815747
MSLN	1.45232	5.29918	4.32549	0.000301999	0.00280664	0.0381893
DUOXA2	1.21451	5.38787	4.32049	0.00030562	0.00282937	0.0264852
LPAR1	-1.17911	6.99748	-4.30856	0.000314438	0.00289614	-0.00144293
SLC7A7	1.1661	6.73708	4.30796	0.000314883	0.0028978	-0.00283178
C2CD4A	1.57694	6.29535	4.30341	0.000318319	0.002917	-0.0134856
APOL1	1.44637	6.24039	4.30323	0.000318459	0.00291705	-0.013917
LAMP3	1.02831	5.93839	4.2898	0.000328823	0.00298172	-0.0453552
CLIC5	-1.00252	7.30032	-4.28265	0.000334471	0.00301651	-0.0620688
AEBP1	1.75267	7.50121	4.27617	0.00033968	0.00305331	-0.0772337
HAPLN1	-1.32577	5.70847	-4.2744	0.00034112	0.00306118	-0.081386
LINC00460	1.4961	5.13454	4.26785	0.000346493	0.00309401	-0.0967208
KDELC1	1.04107	5.94335	4.23765	0.000372362	0.00328303	-0.167351
ADH1C	-3.10186	9.62873	-4.23534	0.000374423	0.00329584	-0.172765
TMEM35	-1.38197	5.95383	-4.22957	0.000379609	0.00333335	-0.186254
IL6	1.20258	5.98897	4.22387	0.000384801	0.0033653	-0.199574
TMEM30B	-1.06136	7.98017	-4.2198	0.000388556	0.00339266	-0.209095
TIMP3	1.00593	7.63683	4.21403	0.000393942	0.00342575	-0.222593
COL16A1	1.07463	7.22874	4.21174	0.000396098	0.00343859	-0.227942
INHBB	1.58257	5.8138	4.20256	0.000404866	0.00350637	-0.249404
SPINK5	-2.59825	8.75587	-4.19701	0.000410264	0.00354362	-0.262386
C2	1.20637	6.63417	4.19611	0.000411149	0.00354843	-0.264498
ZAN	-1.00689	5.21764	-4.17986	0.000427395	0.00364937	-0.302475
ST6GALNAC6	-1.83676	7.12061	-4.16332	0.000444591	0.00375475	-0.341121
CD27	-1.23853	5.88731	-4.15706	0.000451277	0.00379523	-0.35574
DHRS1	-1.10673	7.33312	-4.15093	0.000457926	0.00384487	-0.370066
CHRDL1	-1.61327	7.36991	-4.14918	0.000459839	0.00385944	-0.374149
CALM1	-1.12376	6.84104	-4.1464	0.000462892	0.00387905	-0.380629
HBBP1	-1.05419	5.39861	-4.13576	0.000474787	0.00396034	-0.405475
GREM1	1.04345	9.2139	4.10943	0.000505553	0.00417356	-0.466935
TNFRSF17	-1.83021	6.15754	-4.0962	0.000521756	0.00427634	-0.497806
PCK1	-3.06303	9.60881	-4.09556	0.000522561	0.00428132	-0.499315
CDHR2	-1.01271	6.30716	-4.08776	0.000532362	0.00434191	-0.517495
MT1G	-1.45613	9.47324	-4.08481	0.000536123	0.00436273	-0.524383
HBB	-1.50948	9.12225	-4.07079	0.000554353	0.00447909	-0.557089
DMKN	1.26591	5.64334	4.06696	0.000559438	0.0045084	-0.56602
DCUN1D5	1.09392	7.4432	4.06051	0.0005681	0.00456625	-0.581045
RP11-521O16.2	-1.19416	5.09821	-4.05463	0.000576124	0.00461399	-0.594757
IL33	1.79443	7.41381	4.05059	0.000581703	0.00465148	-0.604181
TMEM37	-1.21458	6.44195	-4.04975	0.000582856	0.00465726	-0.606116
TCF21	-1.04513	6.39478	-4.04424	0.000590569	0.00470327	-0.618969
ADAM12	1.29609	5.2817	4.0423	0.0005933	0.00471611	-0.623479
HOPX	1.20275	6.52778	4.04217	0.000593488	0.00471611	-0.623788
VIPR1	-1.26391	6.9577	-4.03653	0.000601524	0.00476597	-0.636935
B3GNT6	-1.23709	6.50948	-4.03377	0.000605497	0.00477996	-0.643369
BCHE	-1.23372	6.14802	-4.01802	0.000628648	0.00492728	-0.680035
UCA1	1.44181	7.24817	4.01169	0.000638201	0.00498722	-0.694771
SERPINB5	1.63222	6.97582	3.98231	0.000684476	0.00528967	-0.763141
LYPD8	-2.65304	8.18623	-3.98125	0.000686215	0.00529743	-0.765618
ST6GALNAC1	-1.64247	10.409	-3.97997	0.000688313	0.00530606	-0.768598
ECH1	-1.09727	9.66489	-3.97751	0.000692356	0.00532775	-0.774316
COL15A1	1.20982	8.29442	3.96778	0.000708593	0.00542186	-0.796946
ACSM3	-1.12982	6.35757	-3.94336	0.000751025	0.00568626	-0.853704
SH3BGRL2	-1.15637	8.7709	-3.93829	0.000760134	0.00573917	-0.865466
NOC3L	1.09454	8.22364	3.93577	0.000764716	0.00576371	-0.871328
GNG4	1.95264	6.49419	3.91362	0.000806125	0.00600009	-0.922761
CREB3L1	-1.07652	7.67678	-3.90208	0.000828559	0.00612342	-0.949524
PHLDA3	1.18497	7.0116	3.90047	0.000831756	0.00614286	-0.953279
SOSTDC1	-1.37571	7.52495	-3.89784	0.000836972	0.00617622	-0.959372
LXN	-1.22714	8.81626	-3.89776	0.00083713	0.00617622	-0.959556
C2orf40	-1.62082	6.20319	-3.89528	0.000842075	0.00620847	-0.965297
EPHB1	1.27042	5.08032	3.87364	0.000886561	0.00646966	-1.01547
LAMC2	1.11043	6.95583	3.8698	0.00089471	0.00651228	-1.02438
C3orf80	1.14381	6.00077	3.86957	0.000895198	0.00651365	-1.02491
CCDC69	-1.04772	6.23003	-3.86593	0.000902989	0.00655053	-1.03335
EREG	1.74569	5.92526	3.85829	0.000919528	0.0066438	-1.05103
LAIR2	1.36274	5.18675	3.85067	0.000936359	0.00673843	-1.0687
PBLD	-1.67163	7.95102	-3.83012	0.000983235	0.00700361	-1.11626
C5orf46	1.57189	4.97039	3.82796	0.00098828	0.00702568	-1.12124
SPOCK1	1.44066	6.72106	3.82751	0.000989352	0.00702868	-1.12229
GRHL1	1.06079	5.28259	3.81871	0.00101025	0.00714436	-1.14264
REG1A	3.7418	7.44269	3.81642	0.00101577	0.00717398	-1.14794
SLC19A2	1.05333	7.17921	3.8158	0.00101725	0.00718213	-1.14936
TRIM29	1.4702	6.12725	3.81357	0.00102266	0.00720621	-1.15452
AHR	1.23144	9.13158	3.80957	0.00103243	0.00726234	-1.16377
VIP	-1.71314	7.34751	-3.79402	0.00107127	0.00747337	-1.1997
TAS2R39	-1.17308	5.4302	-3.7889	0.00108438	0.00754049	-1.21152
MUC12	-2.22898	7.6004	-3.78667	0.00109013	0.00757076	-1.21667
FCGBP	-2.87095	10.3768	-3.78542	0.00109339	0.00758857	-1.21957
TMPRSS3	1.10624	5.13658	3.77823	0.00111221	0.00769893	-1.23616
ARL4C	1.38214	6.82214	3.77556	0.00111929	0.00773357	-1.24233
COMP	1.78892	5.19223	3.75715	0.00116928	0.00799736	-1.28481
HSPA2	-1.26303	8.17205	-3.7384	0.00122245	0.00826698	-1.32801
KIAA1324	-1.75387	7.42191	-3.738	0.00122361	0.00827055	-1.32893
ACSF2	-1.03176	6.48698	-3.73796	0.00122374	0.00827055	-1.32903
SKAP1	1.116	5.71259	3.73423	0.0012346	0.00832839	-1.33762
MCOLN2	-1.0384	6.73316	-3.73163	0.00124224	0.00836945	-1.34361
REEP6	1.1262	6.04808	3.72999	0.00124707	0.00839679	-1.34738
SATB2	-1.12277	8.33055	-3.7207	0.00127487	0.00855468	-1.36878
COL6A3	1.08999	10.1355	3.70771	0.00131471	0.00877588	-1.39866
IGFL2	1.69861	5.39815	3.70191	0.00133291	0.00887269	-1.412
ADRA2A	-1.02171	6.28851	-3.68996	0.0013712	0.00906625	-1.43949
FAM3D	-1.24037	10.4899	-3.68932	0.00137327	0.00907528	-1.44095
RAD54B	1.11385	6.17328	3.6866	0.00138213	0.00912457	-1.44719
LOC101928820	-1.29059	6.56874	-3.68341	0.00139263	0.00917435	-1.45453
MATN3	1.21211	5.02724	3.66437	0.00145684	0.00950764	-1.49825
APOC1	1.70458	6.86714	3.63704	0.00155416	0.0100339	-1.56092
GGH	1.06302	9.97725	3.62728	0.00159043	0.0102112	-1.58327
MT1M	-1.9702	8.11254	-3.60836	0.00166315	0.0105705	-1.62657
MT1F	-1.19559	10.441	-3.59588	0.00171291	0.0108043	-1.65511
NAGPA	-1.00933	6.5915	-3.59264	0.00172609	0.0108748	-1.66253
CYP4X1	1.26959	5.68157	3.5658	0.00183896	0.0114725	-1.72382
FCGR3B	1.24271	5.51555	3.56	0.00186431	0.0115812	-1.73705
ISX	-2.12955	8.08857	-3.5578	0.001874	0.0116228	-1.74207
C16orf54	-1.20174	6.29116	-3.55777	0.00187414	0.0116228	-1.74214
FCGR1B	1.26453	5.38936	3.55766	0.00187462	0.0116228	-1.74239
NDRG1	-1.01904	9.44189	-3.55457	0.00188832	0.0116628	-1.74943
LOC101929272	-1.28553	5.32948	-3.54938	0.00191157	0.0117728	-1.76125
CD177	-2.84223	7.73555	-3.53712	0.00196761	0.0120665	-1.78918
LINC01315	1.08393	6.51933	3.53672	0.0019695	0.0120712	-1.79011
OLR1	2.42883	6.68851	3.52298	0.00203425	0.01237	-1.82136
ADIPOQ	-2.00729	6.96837	-3.51881	0.00205435	0.0124678	-1.83086
BEST2	-2.0604	7.14908	-3.51144	0.00209028	0.0126574	-1.8476
B3GNT7	-1.9151	8.17185	-3.505	0.00212223	0.0128008	-1.86225
CYP2C18	-1.01998	5.98329	-3.49617	0.00216677	0.0130166	-1.8823
LOC100288152	1.38715	6.45396	3.47762	0.00226341	0.0134316	-1.92441
HEPACAM2	-2.55969	8.2963	-3.47579	0.00227318	0.0134748	-1.92856
BEX2	-1.34439	6.41963	-3.46034	0.0023572	0.0138904	-1.96357
FAM129A	-1.10562	7.42942	-3.45854	0.00236721	0.0139292	-1.96765
REG1B	2.9189	5.76939	3.45093	0.00240987	0.0141342	-1.98487
AKR1C1	-1.16202	7.52471	-3.44346	0.00245247	0.0143374	-2.00176
RP3-428L16.2	1.06087	5.7018	3.40655	0.00267424	0.015259	-2.08514
FKBP1B	-1.12957	7.0424	-3.40269	0.00269856	0.0153573	-2.09385
UGT2A3	-2.09297	7.42271	-3.39976	0.00271711	0.0154386	-2.10045
GYLTL1B	1.03323	5.70732	3.3946	0.00275015	0.0155936	-2.11208
CCDC85B	1.22021	6.33811	3.38855	0.00278936	0.0157685	-2.1257
CCL20	2.25668	7.90598	3.38662	0.00280202	0.0158214	-2.13006
ZG16	-3.19898	10.8532	-3.38286	0.00282679	0.0159446	-2.13852
MS4A8	-1.31886	6.12173	-3.36072	0.00297705	0.0166104	-2.18832
WNT11	1.18991	4.86876	3.35592	0.00301063	0.0167805	-2.1991
TNFSF9	1.26677	5.33591	3.34466	0.00309089	0.0171352	-2.22438
DKK4	1.52474	4.95837	3.3076	0.00337005	0.0183216	-2.3074
CEL	2.58602	5.65141	3.29646	0.0034586	0.0187278	-2.33228
NPTX2	2.1129	6.29578	3.29299	0.00348673	0.0188612	-2.34005
AREG	1.20342	7.16882	3.28917	0.00351789	0.0189966	-2.34858
FAM198B	1.13297	8.23316	3.2856	0.00354725	0.0191408	-2.35655
DNASE1L3	-1.10328	6.4855	-3.28374	0.00356261	0.0191903	-2.3607
MEP1A	-1.53301	9.45546	-3.28049	0.00358967	0.019288	-2.36795
DEFB1	-1.00442	6.66456	-3.27199	0.00366132	0.0195807	-2.38689
PROM1	-1.52505	9.31407	-3.26252	0.00374284	0.0199281	-2.40799
LEPREL1	-1.06679	6.57902	-3.26001	0.00376481	0.0200155	-2.4136
IGF2BP3	1.44893	5.39575	3.25183	0.00383704	0.0203346	-2.4318
GZMB	1.7492	5.97742	3.21287	0.00420004	0.0218361	-2.5183
PLIN1	-1.26921	5.02403	-3.21255	0.00420316	0.0218419	-2.51901
DKK1	1.57997	5.2311	3.20778	0.00424985	0.0220317	-2.52957
BCL2A1	1.00651	6.13417	3.20268	0.00430043	0.0222597	-2.54088
TPSG1	-1.63666	6.67811	-3.20262	0.00430103	0.0222597	-2.54102
SPNS2	1.01938	6.72059	3.20219	0.00430525	0.0222762	-2.54195
LOXL1	1.14048	6.44095	3.17987	0.00453349	0.0231632	-2.59131
MB	-1.07551	6.15042	-3.17328	0.00460308	0.0234199	-2.60586
PGM5-AS1	-1.14639	5.33668	-3.16609	0.00468022	0.0237424	-2.62173
HS6ST2	1.01911	5.47248	3.14791	0.00488077	0.0245615	-2.66176
CTSE	-1.45104	7.16001	-3.1305	0.00508069	0.0253403	-2.70004
KLK1	-1.31101	8.61887	-3.1262	0.00513132	0.0254906	-2.70949
PPP1R1A	-1.29232	5.60378	-3.11851	0.00522308	0.0258689	-2.72639
LYZ	1.1787	10.4548	3.11375	0.0052806	0.0260648	-2.73682
SCNN1A	-1.10006	8.12676	-3.10815	0.00534907	0.0263068	-2.74909
RNF186	-1.25876	7.77337	-3.10284	0.00541484	0.0265579	-2.76073
SI	-2.07325	8.44761	-3.08671	0.00561934	0.0273124	-2.79601
FGF21	-1.02993	5.58548	-3.08451	0.00564776	0.0274195	-2.80081
FN1	1.08771	9.98092	3.0706	0.00583101	0.0281088	-2.83119
C17orf64	-1.32564	5.57121	-3.06656	0.00588527	0.0283073	-2.83999
MX2	1.02636	6.30511	3.06288	0.00593522	0.0285286	-2.84803
TMEM154	1.15669	6.47687	3.0618	0.00594993	0.0285929	-2.85038
LINC00261	-1.65595	7.14982	-3.06015	0.00597245	0.0286821	-2.85397
FOSB	-1.31133	6.01399	-3.05971	0.00597846	0.0287038	-2.85493
HTRA1	1.15701	8.10508	3.04911	0.00612548	0.0292459	-2.87801
BEX5	-1.14917	5.99432	-3.03166	0.00637503	0.0301672	-2.91594
EPYC	1.54813	4.96273	3.02114	0.00653018	0.0307736	-2.93876
REG3A	1.21834	5.38591	3.01566	0.0066125	0.0310538	-2.95064
EFNA2	-1.00318	7.37927	-3.01244	0.00666125	0.0312281	-2.95761
GRP	1.32406	5.03935	2.98204	0.0071394	0.0329279	-3.02332
IGHV3-54	-1.11214	5.16283	-2.97181	0.00730763	0.0335822	-3.04537
STMN3	1.43412	6.90864	2.96553	0.00741286	0.0339721	-3.05891
S100A8	1.16985	6.27361	2.96528	0.00741701	0.0339767	-3.05944
SLC6A14	1.32059	5.81421	2.96427	0.00743409	0.0340334	-3.06162
MMP9	1.15949	7.02095	2.96349	0.00744724	0.0340786	-3.06329
MUC2	-2.66989	9.78843	-2.96341	0.00744869	0.0340786	-3.06347
LRRC15	1.18964	5.41297	2.95246	0.00763625	0.0347681	-3.087
ZIC2	1.31757	4.92546	2.95244	0.00763667	0.0347681	-3.08705
PLA2G2A	-2.51509	10.7638	-2.95127	0.00765695	0.03484	-3.08956
CDA	-1.08014	7.11184	-2.95095	0.0076625	0.0348579	-3.09025
FRMD3	-1.07819	6.77451	-2.94742	0.00772415	0.0350574	-3.09783
CCL18	1.74284	6.81712	2.94702	0.00773126	0.035075	-3.0987
SERPIND1	1.31417	4.92345	2.93338	0.00797433	0.0358845	-3.12796
MZB1	-1.3168	6.42048	-2.91997	0.00822042	0.0367489	-3.15668
CKB	-1.31438	10.0259	-2.91247	0.00836119	0.0371544	-3.17271
ADAMDEC1	-1.44399	9.37858	-2.8958	0.0086824	0.0382305	-3.20829
OR7A10	1.32434	6.04323	2.89117	0.0087737	0.0385445	-3.21815
AOC1	-1.0189	10.5466	-2.88915	0.00881377	0.0386656	-3.22245
HOXC6	1.3478	5.2375	2.86706	0.00926421	0.0402019	-3.26943
FAM150B	-1.14048	6.50211	-2.8618	0.00937453	0.0405917	-3.28058
TFF1	-1.13923	10.9329	-2.86003	0.00941201	0.0406802	-3.28434
IGFBP3	1.16903	8.46441	2.85542	0.00951023	0.0410392	-3.29411
ODAM	1.56782	5.63501	2.84861	0.00965709	0.0415322	-3.30854
PCOLCE	1.07053	6.92636	2.83474	0.00996281	0.0425177	-3.33786
RARRES1	-1.43545	7.85713	-2.82809	0.0101128	0.0430027	-3.35191
PSAT1	1.16358	7.27186	2.75594	0.0118836	0.0486072	-3.5033
