# Supplementary material for: SULF1 regulates malignant progression of colorectal cancer by modulating ARSH via FAK/PI3K/AKT/mTOR signaling
Source: Cancer Cell Int. 2024 Jun 6;24:201. doi: 10.1186/s12935-024-03383-5 (PMC11157809; doi:10.1186/s12935-024-03383-5)
Supplement: Supplementary file 5 — Supplementary Material 5 [file 12935_2024_3383_MOESM5_ESM.xlsx]

## Sheet: Sheet1
Supplementary Table2. DEGs in GSE44076.
Genes	logFC	AveExpr	t	P.Value	adj.P.Val	B
UGP2	-1.59068	11.3133	-37.1138	1.16e-90	2.21e-86	196.404
GUCA2B	-6.53396	7.03214	-36.0516	1.68e-88	1.6e-84	191.471
ETV4	3.20657	4.92372	35.5474	1.85e-87	1.17e-83	189.091
CA7	-4.64063	5.16592	-35.4726	2.64e-87	1.26e-83	188.736
ABCA8	-1.26906	3.27681	-35.0301	2.22e-86	8.46e-83	186.622
FOXQ1	5.18201	5.45645	34.498	2.95e-85	9.36e-82	184.054
CLDN1	3.29169	4.78134	33.665	1.8e-83	4.88e-80	179.975
GTF2IRD1	2.35467	5.74981	33.4635	4.9e-83	1.16e-79	178.977
OTOP2	-4.55906	5.1409	-33.2941	1.14e-82	2.42e-79	178.135
CDH3	3.02972	4.93576	33.1005	3.02e-82	5.75e-79	177.169
TMIGD1	-6.91973	6.61673	-33.0526	3.85e-82	6.66e-79	176.929
KIAA1199	2.54819	4.26612	32.5895	4.02e-81	6.36e-78	174.599
AQP8	-6.60184	7.12651	-32.3889	1.12e-80	1.63e-77	173.583
GREM2	-3.35926	4.68152	-30.8394	3.5e-77	4.75e-74	165.579
GLTP	-1.62601	7.79985	-30.709	6.96e-77	8.48e-74	164.894
ABCG2	-3.89538	5.04795	-30.7045	7.13e-77	8.48e-74	164.87
SLC4A4	-3.12429	4.7178	-30.4726	2.44e-76	2.73e-73	163.645
TMEM100	-3.44645	5.06593	-30.4277	3.1e-76	3.28e-73	163.407
BEST4	-4.17238	5.43964	-30.291	6.44e-76	6.12e-73	162.681
PPM1H	2.56727	5.34883	30.0956	1.83e-75	1.62e-72	161.64
TMEM206	1.84877	5.80333	30.0914	1.87e-75	1.62e-72	161.618
ADH1B	-4.39048	5.90318	-29.9954	3.14e-75	2.6e-72	161.105
CA1	-5.08594	6.12667	-29.8935	5.43e-75	4.3e-72	160.559
HIGD1A	-2.47961	8.01746	-29.5382	3.71e-74	2.82e-71	158.647
AHCY	1.99954	8.54035	29.3811	8.73e-74	6.38e-71	157.796
SCARA5	-1.21146	3.56179	-29.2183	2.12e-73	1.49e-70	156.911
NONO	1.16187	9.13292	29.2058	2.27e-73	1.54e-70	156.843
ASCL2	3.65185	7.59382	29.021	6.26e-73	4.1e-70	155.835
CLEC3B	-4.05052	6.75324	-28.6637	4.48e-72	2.84e-69	153.875
C17orf91	-2.1017	5.7849	-28.642	5.06e-72	3.1e-69	153.755
RUNDC3B	-2.78742	5.24845	-28.5942	6.59e-72	3.91e-69	153.492
MTHFD1L	2.16055	5.74589	28.4697	1.31e-71	7.57e-69	152.804
C2orf88	-4.35208	6.81004	-28.3219	2.99e-71	1.67e-68	151.985
ARMC10	1.25656	7.77803	28.2154	5.42e-71	2.95e-68	151.393
NFE2L3	2.65509	5.99698	28.0592	1.3e-70	6.86e-68	150.523
EPB41L3	-2.14943	4.83881	-27.9775	2.06e-70	1.06e-67	150.066
GUCA2A	-6.03705	9.30534	-27.4597	3.83e-69	1.91e-66	147.154
MMP28	-2.71849	5.27145	-27.3577	6.83e-69	3.33e-66	146.576
LPAR1	-1.5633	4.68461	-27.2265	1.44e-68	6.86e-66	145.832
SLC17A4	-2.81828	4.39893	-27.1992	1.69e-68	7.82e-66	145.676
HPGD	-3.89947	7.18706	-27.1085	2.83e-68	1.26e-65	145.16
NKRF	1.54909	6.00097	27.1072	2.85e-68	1.26e-65	145.152
GNA11	-1.67477	9.37281	-27.0221	4.65e-68	2.01e-65	144.667
TSPAN7	-2.58795	6.37606	-26.8492	1.25e-67	5.3e-65	143.678
DKC1	1.7236	8.47976	26.8375	1.34e-67	5.55e-65	143.61
ENC1	1.8298	7.96563	26.803	1.64e-67	6.62e-65	143.413
IL6R	-1.39928	3.7918	-26.7821	1.85e-67	7.31e-65	143.293
BMP3	-2.20794	3.2298	-26.7743	1.93e-67	7.49e-65	143.248
GRAMD3	-1.69228	5.55071	-26.7398	2.36e-67	8.96e-65	143.05
TGIF2	2.21757	4.82414	26.6015	5.23e-67	1.91e-64	142.254
DNAJC2	1.3267	8.45576	26.5135	8.71e-67	3.12e-64	141.747
POLR1B	1.35967	5.53523	26.4093	1.59e-66	5.61e-64	141.144
PLCD1	-2.36928	6.28685	-26.2342	4.42e-66	1.53e-63	140.129
LIFR	-1.54948	3.6689	-26.2269	4.61e-66	1.57e-63	140.087
FAM107A	-1.49254	3.89951	-26.2064	5.19e-66	1.73e-63	139.968
JUB	1.90691	3.56092	26.1329	7.98e-66	2.62e-63	139.54
XPOT	1.44662	8.14494	26.0969	9.85e-66	3.17e-63	139.33
SFRP1	-2.84464	4.22172	-26.0603	1.22e-65	3.86e-63	139.117
C7orf68	2.27126	6.90199	26.0548	1.26e-65	3.93e-63	139.085
C2orf40	-4.32218	5.2375	-26.0307	1.45e-65	4.45e-63	138.944
NOB1	1.32873	8.16281	25.9625	2.16e-65	6.53e-63	138.546
PPP2R3A	-1.37626	4.77978	-25.9412	2.45e-65	7.27e-63	138.422
SLC7A5	1.58514	4.35545	25.9389	2.48e-65	7.27e-63	138.408
PKIB	-4.48792	6.82094	-25.8113	5.25e-65	1.51e-62	137.662
TP53INP2	-1.39399	4.78061	-25.7925	5.87e-65	1.67e-62	137.551
OSTBETA	-4.25707	6.76298	-25.7835	6.19e-65	1.73e-62	137.498
LDHD	-3.32579	5.70983	-25.5644	2.25e-64	6.21e-62	136.21
CSE1L	1.79959	7.77193	25.5606	2.31e-64	6.26e-62	136.188
ACADS	-2.42263	6.12161	-25.5136	3.04e-64	8.15e-62	135.911
SMPDL3A	-2.82838	8.91306	-25.4676	4e-64	1.06e-61	135.639
C13orf37	1.51361	7.14809	25.4006	5.95e-64	1.55e-61	135.243
CBFB	1.04982	5.54749	25.3855	6.5e-64	1.67e-61	135.154
SLCO4A1	1.58486	4.49034	25.3643	7.38e-64	1.87e-61	135.029
KIAA1737	-1.49932	6.75736	-25.3594	7.6e-64	1.9e-61	134.999
ZZEF1	-1.56046	5.28413	-25.2939	1.12e-63	2.77e-61	134.611
C11orf86	-3.86475	5.30108	-25.2899	1.15e-63	2.8e-61	134.588
ADNP	1.12008	8.6763	25.2664	1.32e-63	3.18e-61	134.448
CWH43	-3.85921	4.81504	-25.1978	1.99e-63	4.66e-61	134.041
PADI2	-2.18073	4.98913	-25.132	2.94e-63	6.82e-61	133.65
DHRS11	-2.50501	6.57273	-25.0974	3.62e-63	8.28e-61	133.444
CA4	-6.1913	7.72102	-25.0924	3.73e-63	8.43e-61	133.415
PRPF4	1.12926	6.68579	25.0565	4.62e-63	1.03e-60	133.201
RNF152	-1.26787	3.4467	-25.0483	4.85e-63	1.07e-60	133.152
S100A11	1.91162	9.73437	25.0366	5.2e-63	1.14e-60	133.082
SPPL2A	-1.86864	9.355	-24.9819	7.21e-63	1.54e-60	132.756
PLCE1	-2.48063	5.73111	-24.9394	9.3e-63	1.97e-60	132.502
PUS7	1.6856	5.66833	24.9249	1.01e-62	2.12e-60	132.416
OSBPL3	1.44152	5.18587	24.8919	1.24e-62	2.53e-60	132.218
FAM82A1	-1.70849	4.71825	-24.8757	1.36e-62	2.76e-60	132.122
PDX1	1.50096	3.42499	24.8676	1.43e-62	2.86e-60	132.073
EDN3	-3.05886	5.00445	-24.8355	1.73e-62	3.44e-60	131.881
PRDX6	-1.45756	10.2315	-24.8176	1.93e-62	3.79e-60	131.774
CBX3	1.13792	9.70454	24.7684	2.6e-62	5.04e-60	131.479
FAM23A	-2.95776	5.90613	-24.7448	2.99e-62	5.75e-60	131.338
ZG16	-5.03717	7.23112	-24.6611	4.95e-62	9.42e-60	130.835
SCN9A	-1.5527	3.19874	-24.6248	6.17e-62	1.16e-59	130.617
PPA1	1.06125	11.458	24.6059	6.91e-62	1.29e-59	130.504
WDR77	1.48125	6.32221	24.5509	9.63e-62	1.78e-59	130.172
MS4A12	-6.59992	8.38425	-24.5237	1.14e-61	2.08e-59	130.008
ATP11A	1.4492	4.34057	24.4993	1.32e-61	2.38e-59	129.862
TEAD4	2.25898	6.11696	24.4892	1.4e-61	2.49e-59	129.8
TRIB3	2.04328	4.55293	24.489	1.4e-61	2.49e-59	129.799
RDH5	-1.14093	3.86935	-24.437	1.92e-61	3.38e-59	129.486
RILP	-1.69505	6.1114	-24.4307	1.99e-61	3.47e-59	129.448
CCDC68	-2.60926	5.84471	-24.3715	2.85e-61	4.93e-59	129.09
LYVE1	-2.43628	4.67007	-24.2841	4.85e-61	8.3e-59	128.561
RETSAT	-2.06284	6.92413	-24.2619	5.55e-61	9.42e-59	128.427
PDE9A	-3.24858	6.22342	-24.2569	5.72e-61	9.62e-59	128.397
KIAA1549	1.30442	3.29293	24.2061	7.79e-61	1.3e-58	128.089
TMEM161A	1.18472	5.4906	24.1518	1.08e-60	1.79e-58	127.759
PYY	-3.69809	5.17886	-24.1485	1.11e-60	1.81e-58	127.739
SCNN1B	-4.02338	5.15435	-24.0523	1.99e-60	3.23e-58	127.154
EIF4E3	-1.8915	6.04927	-23.995	2.82e-60	4.55e-58	126.805
DDX21	1.40889	9.30817	23.9692	3.3e-60	5.28e-58	126.648
RERGL	-3.30983	3.96348	-23.9646	3.4e-60	5.38e-58	126.62
NR3C2	-1.94571	5.54506	-23.9477	3.77e-60	5.92e-58	126.517
MACC1	2.08292	4.54808	23.9444	3.84e-60	5.99e-58	126.497
CFD	-4.01208	6.91955	-23.9419	3.9e-60	6.03e-58	126.482
PDCD2L	1.93256	5.57261	23.896	5.17e-60	7.93e-58	126.201
AHCYL2	-2.94363	7.67903	-23.8839	5.57e-60	8.4e-58	126.127
TRPM6	-3.34214	5.03366	-23.8575	6.54e-60	9.8e-58	125.966
C20orf20	1.7035	4.91067	23.8464	7e-60	1.04e-57	125.899
TGFBI	3.22026	8.53688	23.8362	7.46e-60	1.1e-57	125.836
ZNF593	1.36511	6.75318	23.7971	9.48e-60	1.38e-57	125.597
CLCA4	-3.8211	5.54259	-23.7612	1.18e-59	1.7e-57	125.377
CITED2	-1.69526	5.7733	-23.7498	1.27e-59	1.81e-57	125.308
METTL11A	1.0632	6.26267	23.7188	1.53e-59	2.17e-57	125.117
C19orf28	1.2282	5.01876	23.718	1.54e-59	2.17e-57	125.113
CDKN2B	-2.35986	5.23125	-23.7085	1.63e-59	2.28e-57	125.054
RPS14	1.51794	9.21711	23.6495	2.35e-59	3.26e-57	124.693
CAD	1.48978	6.33396	23.6228	2.77e-59	3.81e-57	124.529
PDE6A	-2.39396	4.15673	-23.6178	2.85e-59	3.9e-57	124.498
LMBR1	1.01539	4.98332	23.6075	3.04e-59	4.13e-57	124.435
MIER3	-1.71943	6.04619	-23.5827	3.54e-59	4.74e-57	124.282
GCNT2	-1.02457	3.40155	-23.5562	4.17e-59	5.54e-57	124.12
SLC25A23	-1.25383	4.55277	-23.5004	5.88e-59	7.77e-57	123.777
MYC	2.11212	9.73303	23.4744	6.91e-59	9.06e-57	123.616
TEX11	-2.57353	4.13223	-23.4676	7.2e-59	9.38e-57	123.575
GTPBP4	1.30875	6.39726	23.4314	9.01e-59	1.17e-56	123.352
TNFRSF12A	2.4775	6.40717	23.3948	1.13e-58	1.44e-56	123.126
EXOSC5	1.43067	6.04308	23.3861	1.19e-58	1.51e-56	123.072
SLC25A34	-1.99459	4.46604	-23.3257	1.73e-58	2.18e-56	122.699
NOP58	1.30066	7.47728	23.3139	1.86e-58	2.33e-56	122.627
MYOT	-1.67004	3.63746	-23.3126	1.88e-58	2.34e-56	122.618
ZNF611	-1.11957	3.51904	-23.3029	2e-58	2.46e-56	122.558
C4orf34	-1.99083	8.19515	-23.2816	2.28e-58	2.79e-56	122.427
MT1M	-5.08113	7.09685	-23.2773	2.34e-58	2.85e-56	122.4
C3orf26	1.84074	6.0638	23.233	3.08e-58	3.73e-56	122.126
CCT3	1.00805	9.25011	23.1771	4.36e-58	5.21e-56	121.78
MT1JP	-4.66312	6.07452	-23.1699	4.56e-58	5.42e-56	121.735
AGXT2L2	-1.53506	5.28912	-23.1248	6.03e-58	7.12e-56	121.456
CHP2	-4.36499	7.48561	-23.0976	7.14e-58	8.38e-56	121.287
SOX4	1.62035	8.79712	23.0944	7.28e-58	8.5e-56	121.267
CDK4	1.60083	7.28354	23.0695	8.51e-58	9.82e-56	121.112
TMEM41A	1.09035	6.39999	23.0692	8.52e-58	9.82e-56	121.111
C14orf176	-2.4387	4.6532	-23.0657	8.71e-58	9.98e-56	121.089
HPGDS	-1.47859	3.5069	-23.0372	1.04e-57	1.18e-55	120.912
ZDHHC9	1.62117	6.48534	23.0116	1.22e-57	1.38e-55	120.753
KLF4	-2.84444	8.75402	-22.9873	1.42e-57	1.6e-55	120.601
ACTL6A	1.02552	8.53503	22.9426	1.88e-57	2.1e-55	120.323
MRPL3	1.09009	9.85358	22.9375	1.94e-57	2.15e-55	120.292
PRMT3	1.42918	4.93836	22.8958	2.51e-57	2.76e-55	120.032
CKAP2	1.70799	4.75266	22.8765	2.84e-57	3.1e-55	119.912
MMP7	3.75245	4.10821	22.8354	3.67e-57	3.98e-55	119.655
PDCD4	-1.86417	8.19148	-22.7983	4.63e-57	4.97e-55	119.424
PAFAH1B3	1.71751	6.96633	22.7982	4.63e-57	4.97e-55	119.423
HRASLS2	-3.99013	4.88135	-22.7959	4.69e-57	5e-55	119.409
STMN2	-3.08085	5.1513	-22.7682	5.59e-57	5.9e-55	119.236
PNO1	1.4949	6.18478	22.7622	5.8e-57	6.09e-55	119.198
PLP1	-2.36757	3.91813	-22.7417	6.59e-57	6.89e-55	119.07
NSUN5	1.11136	5.8933	22.7346	6.89e-57	7.16e-55	119.026
TMCC3	-2.84982	6.45798	-22.72	7.56e-57	7.81e-55	118.934
ETFDH	-1.63413	5.57587	-22.7168	7.71e-57	7.92e-55	118.915
PPAP2A	-1.97984	8.54816	-22.7006	8.53e-57	8.73e-55	118.813
SNTB1	1.38217	4.21934	22.6963	8.77e-57	8.92e-55	118.786
INHBA	2.55142	4.26433	22.69	9.12e-57	9.22e-55	118.747
METTL7A	-2.3907	6.70385	-22.6638	1.08e-56	1.08e-54	118.583
NUFIP1	1.35908	4.96149	22.6578	1.12e-56	1.12e-54	118.545
CASP7	-1.89266	6.08988	-22.6516	1.16e-56	1.16e-54	118.506
PLCL2	-1.84448	4.03774	-22.6323	1.31e-56	1.3e-54	118.385
MAMDC2	-2.08344	4.11553	-22.5888	1.72e-56	1.7e-54	118.113
RAE1	1.41365	6.92852	22.583	1.79e-56	1.75e-54	118.076
CDKN2BAS	-2.17664	3.75358	-22.5752	1.88e-56	1.83e-54	118.028
PHLPP2	-1.0757	4.23461	-22.574	1.89e-56	1.83e-54	118.02
TGDS	1.26009	6.22164	22.5688	1.95e-56	1.88e-54	117.987
RIOK3	-1.74128	7.68794	-22.5583	2.09e-56	2e-54	117.922
APPL2	-1.75599	6.25524	-22.5472	2.24e-56	2.14e-54	117.852
NEBL	1.30054	3.94628	22.5462	2.25e-56	2.14e-54	117.845
SCIN	-3.24386	6.45457	-22.5276	2.53e-56	2.39e-54	117.729
DCUN1D5	1.47594	8.56036	22.4881	3.25e-56	3.06e-54	117.481
CLDN23	-3.2404	8.52718	-22.4816	3.38e-56	3.17e-54	117.44
NAT10	1.18961	6.16371	22.473	3.57e-56	3.33e-54	117.386
AGPAT9	-2.89763	6.71147	-22.4534	4.04e-56	3.75e-54	117.263
LRP8	2.14292	4.51612	22.4353	4.53e-56	4.18e-54	117.149
OGN	-3.59167	4.92718	-22.4256	4.81e-56	4.42e-54	117.087
STOX2	-1.55659	3.6687	-22.393	5.91e-56	5.41e-54	116.882
TGIF1	1.34621	7.31144	22.3802	6.41e-56	5.82e-54	116.802
ABI3BP	-2.81639	5.30747	-22.3798	6.42e-56	5.82e-54	116.8
ABHD3	-2.15653	7.93752	-22.3646	7.07e-56	6.37e-54	116.704
BTNL3	-3.01706	5.85086	-22.3631	7.14e-56	6.4e-54	116.694
ATP6V1F	1.2421	9.02212	22.3024	1.05e-55	9.27e-54	116.311
CHGA	-4.7198	7.88617	-22.2946	1.1e-55	9.69e-54	116.263
CEACAM7	-4.95037	8.04683	-22.2933	1.11e-55	9.72e-54	116.255
ZNF575	-1.11717	4.04715	-22.2779	1.22e-55	1.07e-53	116.157
WDR43	1.36307	5.26266	22.2565	1.4e-55	1.22e-53	116.022
FABP2	-2.86961	4.30149	-22.215	1.82e-55	1.57e-53	115.76
MIF	1.20751	11.3303	22.1703	2.42e-55	2.07e-53	115.478
KIAA0406	1.40977	6.29338	22.1645	2.51e-55	2.14e-53	115.441
C10orf54	-1.42265	5.59792	-22.1592	2.59e-55	2.2e-53	115.407
PRIMA1	-1.55021	3.30129	-22.1585	2.61e-55	2.2e-53	115.403
LRRC19	-3.01502	6.39203	-22.1569	2.63e-55	2.22e-53	115.393
BRP44L	-1.38696	8.25473	-22.0859	4.13e-55	3.46e-53	114.943
RIPK2	1.51911	5.39957	22.0816	4.24e-55	3.52e-53	114.916
SEMA6A	-2.3135	5.11567	-22.0745	4.44e-55	3.67e-53	114.871
CD177	-4.53295	5.41599	-22.0724	4.5e-55	3.71e-53	114.858
CKAP5	1.26048	6.17925	22.0578	4.94e-55	4.05e-53	114.765
HHLA2	-3.20573	6.11378	-22.0485	5.24e-55	4.27e-53	114.707
CHCHD6	1.09629	5.84565	22.0442	5.38e-55	4.37e-53	114.679
ZC3H8	1.41888	5.76644	22.0241	6.12e-55	4.95e-53	114.552
USP2	-1.54496	3.59359	-22.0157	6.45e-55	5.2e-53	114.499
CPM	-1.94851	4.57051	-21.9624	9.06e-55	7.24e-53	114.16
TESC	3.97977	5.30373	21.9449	1.01e-54	8.06e-53	114.049
TMEM72	-1.37746	3.46252	-21.9177	1.2e-54	9.54e-53	113.876
CCT6A	1.17084	8.70088	21.8915	1.42e-54	1.12e-52	113.71
C16orf89	-1.90259	4.4668	-21.8768	1.56e-54	1.23e-52	113.616
GNG7	-1.08987	3.63189	-21.8753	1.58e-54	1.23e-52	113.607
CA2	-5.22087	9.48977	-21.8611	1.73e-54	1.35e-52	113.517
ETHE1	-2.01135	8.51052	-21.8529	1.82e-54	1.41e-52	113.464
RNF43	1.42034	4.6837	21.8144	2.33e-54	1.78e-52	113.219
SCGN	-1.83323	3.77044	-21.7448	3.63e-54	2.76e-52	112.776
C14orf43	-1.0951	7.19081	-21.7365	3.83e-54	2.9e-52	112.723
RFC3	1.00164	4.4296	21.7026	4.75e-54	3.59e-52	112.507
CD44	1.64107	6.86122	21.7005	4.82e-54	3.6e-52	112.494
DPEP1	4.4145	5.23685	21.695	4.99e-54	3.72e-52	112.458
SSBP1	1.09926	9.414	21.6918	5.09e-54	3.78e-52	112.438
PSMA7	1.11593	10.492	21.6824	5.41e-54	4e-52	112.378
GPT	-1.78784	3.92673	-21.6758	5.64e-54	4.16e-52	112.335
RCN1	1.48571	7.81755	21.6739	5.71e-54	4.19e-52	112.324
GPD1L	-1.12227	6.02248	-21.6641	6.08e-54	4.45e-52	112.261
C10orf2	1.21431	4.5976	21.6625	6.14e-54	4.47e-52	112.251
PHLDA1	2.51117	6.18449	21.6532	6.52e-54	4.73e-52	112.191
TUBAL3	-2.29579	4.59749	-21.642	7e-54	5.06e-52	112.12
SLCO2A1	-1.48458	4.35937	-21.561	1.18e-53	8.45e-52	111.602
C20orf199	1.50223	8.3195	21.557	1.21e-53	8.63e-52	111.577
POLR1D	1.21468	7.74972	21.5468	1.29e-53	9.15e-52	111.511
SRPX	-3.06388	6.16419	-21.534	1.4e-53	9.89e-52	111.429
CA12	-2.96718	7.76155	-21.4733	2.07e-53	1.45e-51	111.04
TOP1MT	1.50296	4.94113	21.4387	2.58e-53	1.79e-51	110.819
RCL1	1.50325	4.78197	21.4387	2.58e-53	1.79e-51	110.818
GTF3A	1.57559	9.62907	21.4326	2.68e-53	1.85e-51	110.78
PTPRH	-2.1594	5.65288	-21.3967	3.38e-53	2.31e-51	110.549
DARS	1.14602	9.20955	21.3839	3.67e-53	2.5e-51	110.467
DDX56	1.11742	7.57929	21.3054	6.09e-53	4.13e-51	109.963
HSPH1	1.58685	8.53173	21.2811	7.12e-53	4.82e-51	109.806
UBA2	1.00842	7.41755	21.2748	7.42e-53	5e-51	109.766
WDR78	-1.45629	3.89267	-21.2684	7.73e-53	5.19e-51	109.724
NR5A2	-1.48041	4.04402	-21.26	8.16e-53	5.46e-51	109.671
ENTPD5	-2.74391	5.37919	-21.2575	8.29e-53	5.53e-51	109.655
PDE8A	-1.31183	6.328	-21.2546	8.45e-53	5.62e-51	109.635
C6orf105	-3.99618	6.87768	-21.2539	8.49e-53	5.62e-51	109.631
HOXD1	-1.64468	4.15665	-21.2443	9.03e-53	5.94e-51	109.569
IARS	1.19454	9.29228	21.2213	1.05e-52	6.87e-51	109.421
CDK5RAP1	1.11184	6.02024	21.2147	1.09e-52	7.12e-51	109.379
GRAMD1A	1.50422	4.83051	21.199	1.21e-52	7.85e-51	109.278
CIRH1A	1.38182	7.23133	21.1901	1.28e-52	8.29e-51	109.22
TMEM37	-2.81622	6.2526	-21.1758	1.41e-52	9.03e-51	109.128
PPAT	1.48392	6.75069	21.1358	1.82e-52	1.16e-50	108.871
FAM8A1	-1.32541	6.88923	-21.1266	1.93e-52	1.23e-50	108.811
ANLN	2.04639	4.97975	21.1209	2e-52	1.27e-50	108.774
PFDN2	1.09335	7.60725	21.1187	2.03e-52	1.29e-50	108.76
SLC25A20	-1.49523	6.34848	-21.1166	2.06e-52	1.3e-50	108.747
CCND1	1.63841	6.05389	21.1051	2.22e-52	1.4e-50	108.672
PPRC1	1.19261	6.09584	21.1024	2.26e-52	1.42e-50	108.655
ACBD6	1.1059	7.40408	21.0956	2.36e-52	1.47e-50	108.611
ZNF259	1.08364	6.45427	21.0933	2.4e-52	1.49e-50	108.596
NUDCD1	1.58505	5.85989	21.0914	2.42e-52	1.5e-50	108.584
RUVBL1	1.55379	6.42614	21.0412	3.36e-52	2.07e-50	108.26
SRI	-1.27224	8.55631	-21.0122	4.05e-52	2.47e-50	108.072
TMEM220	-1.14288	3.63987	-20.9999	4.39e-52	2.66e-50	107.993
C16orf13	1.03135	7.46435	20.9953	4.52e-52	2.74e-50	107.963
BEST2	-3.8635	5.60951	-20.9855	4.82e-52	2.9e-50	107.899
CHP	-1.46014	8.12823	-20.98	4.99e-52	2.99e-50	107.864
PALB2	1.03527	5.93587	20.9612	5.64e-52	3.36e-50	107.742
GEMIN5	1.01372	5.14212	20.9547	5.88e-52	3.49e-50	107.7
AKR1B15	-3.4409	5.33776	-20.9476	6.16e-52	3.65e-50	107.654
HSD17B2	-4.35274	7.68886	-20.9433	6.33e-52	3.74e-50	107.626
SQRDL	-1.63569	10.2951	-20.9424	6.37e-52	3.75e-50	107.621
UGDH	-1.69963	7.78999	-20.9395	6.49e-52	3.81e-50	107.602
NAA25	1.01248	6.03177	20.9273	7.02e-52	4.11e-50	107.523
TOMM34	1.78034	5.60621	20.9211	7.31e-52	4.26e-50	107.483
SEMA6D	-1.2829	4.09324	-20.9105	7.83e-52	4.56e-50	107.414
MXI1	-1.91775	6.22033	-20.9087	7.93e-52	4.6e-50	107.402
LAMA1	-3.80649	5.73268	-20.9021	8.27e-52	4.77e-50	107.359
SLC22A23	-1.23586	4.7589	-20.9019	8.28e-52	4.77e-50	107.359
SMPD1	-1.68314	6.48375	-20.8921	8.83e-52	5.07e-50	107.295
SHMT2	1.60201	6.25213	20.8426	1.22e-51	6.93e-50	106.974
BDKRB1	-1.64455	4.2107	-20.842	1.22e-51	6.94e-50	106.97
NR2C2AP	1.14581	5.28764	20.8369	1.26e-51	7.15e-50	106.937
CNTN3	-2.14705	4.13349	-20.8275	1.34e-51	7.58e-50	106.876
HSP90AB1	1.09049	10.1139	20.7843	1.78e-51	1e-49	106.596
SMCHD1	-1.17278	7.19475	-20.766	2e-51	1.12e-49	106.477
GARS	1.35375	9.02885	20.7644	2.03e-51	1.13e-49	106.466
FXYD1	-1.75677	3.99243	-20.7594	2.09e-51	1.16e-49	106.434
RNASEH2A	1.83872	5.73459	20.7503	2.22e-51	1.23e-49	106.375
KLF9	-1.23043	5.26046	-20.7424	2.34e-51	1.29e-49	106.323
WSCD1	-1.15002	4.48603	-20.7291	2.55e-51	1.41e-49	106.237
CELSR1	1.16358	4.04429	20.7163	2.77e-51	1.52e-49	106.154
SST	-3.60905	4.55594	-20.704	3e-51	1.64e-49	106.074
C12orf11	1.19108	6.4805	20.6807	3.49e-51	1.9e-49	105.922
C2	1.62537	4.46273	20.6594	4.02e-51	2.18e-49	105.783
KIAA1370	-1.09952	5.69695	-20.6557	4.11e-51	2.22e-49	105.76
MRPS23	1.17831	8.5852	20.6546	4.14e-51	2.23e-49	105.753
MOBKL2B	-1.68678	7.39043	-20.6509	4.24e-51	2.28e-49	105.729
CBX4	1.26116	3.98759	20.6375	4.63e-51	2.48e-49	105.641
ASAP3	-1.20919	4.03462	-20.6083	5.6e-51	2.99e-49	105.451
DHRS9	-4.87247	7.77842	-20.6027	5.81e-51	3.09e-49	105.415
CPNE8	-1.23739	3.95936	-20.5775	6.85e-51	3.63e-49	105.25
PRDX4	1.54332	10.11	20.5632	7.52e-51	3.97e-49	105.157
NAP1L2	-1.56948	3.26258	-20.5536	8.01e-51	4.22e-49	105.095
ATIC	1.21502	7.35455	20.5456	8.44e-51	4.43e-49	105.042
TMEM185B	1.13823	6.93498	20.5402	8.74e-51	4.58e-49	105.007
FXYD5	1.39727	5.51865	20.5249	9.66e-51	5.05e-49	104.908
ANAPC1	1.03138	7.36031	20.4674	1.41e-50	7.33e-49	104.532
SLC26A2	-3.9665	9.6318	-20.4493	1.58e-50	8.23e-49	104.414
GBA2	-1.27853	5.11911	-20.4458	1.62e-50	8.4e-49	104.391
DHDDS	-1.00041	5.31159	-20.4401	1.68e-50	8.7e-49	104.354
LPHN3	-1.00901	3.40317	-20.4379	1.71e-50	8.8e-49	104.34
FNIP2	-1.11824	8.22426	-20.4218	1.9e-50	9.75e-49	104.235
SECTM1	-1.98332	5.07913	-20.4152	1.98e-50	1.02e-48	104.191
TDP2	-1.82703	8.25448	-20.4055	2.11e-50	1.08e-48	104.127
CASD1	-1.33493	6.0742	-20.393	2.29e-50	1.16e-48	104.046
PINK1	-1.51506	6.42729	-20.3882	2.37e-50	1.2e-48	104.014
TPX2	2.43517	7.54987	20.3812	2.48e-50	1.25e-48	103.969
TRPM2	1.33666	4.0235	20.3589	2.87e-50	1.44e-48	103.823
SLC22A18AS	-2.37087	6.33169	-20.3583	2.88e-50	1.44e-48	103.819
NOLC1	1.22802	6.05428	20.329	3.49e-50	1.74e-48	103.627
EPHX4	2.79366	4.07965	20.3069	4.03e-50	2.01e-48	103.482
RCAN1	-1.04163	5.41452	-20.2879	4.57e-50	2.27e-48	103.358
AFF3	-1.12222	3.1682	-20.2764	4.92e-50	2.44e-48	103.283
GALNT6	2.04444	4.86906	20.2745	4.99e-50	2.47e-48	103.27
GDPD2	-1.81227	3.46244	-20.2603	5.47e-50	2.7e-48	103.177
GNPDA1	1.20275	5.69513	20.242	6.17e-50	3.03e-48	103.058
EBPL	1.16725	8.22211	20.2269	6.82e-50	3.34e-48	102.958
CNNM2	-1.14784	4.00599	-20.2258	6.87e-50	3.36e-48	102.951
KIAA1211	-1.20321	4.21793	-20.194	8.46e-50	4.12e-48	102.742
CPT2	-1.38233	6.72249	-20.1818	9.17e-50	4.45e-48	102.662
GDF15	3.45857	7.1967	20.1545	1.1e-49	5.28e-48	102.483
ENDOD1	-2.02088	7.5525	-20.1478	1.15e-49	5.51e-48	102.439
ATAD2	1.71257	5.8345	20.1233	1.35e-49	6.44e-48	102.278
IMPDH1	1.11753	5.9927	20.1204	1.37e-49	6.55e-48	102.259
VSIG2	-3.78877	6.59113	-20.092	1.66e-49	7.87e-48	102.073
TRANK1	-1.69082	5.31414	-20.0894	1.68e-49	7.99e-48	102.056
SKA3	1.89639	4.07033	20.0641	1.99e-49	9.37e-48	101.889
CGREF1	1.56736	3.5428	20.0398	2.34e-49	1.09e-47	101.729
NXT1	1.49261	8.21482	20.038	2.36e-49	1.1e-47	101.718
TRIP13	2.01304	6.29723	20.0243	2.59e-49	1.2e-47	101.627
ZMYND19	1.16904	5.97987	19.9866	3.32e-49	1.53e-47	101.379
FAM60A	1.11542	6.99841	19.9742	3.6e-49	1.65e-47	101.297
P2RY14	-2.02724	5.17722	-19.9635	3.87e-49	1.77e-47	101.227
C1orf115	-2.41254	6.17142	-19.9536	4.13e-49	1.88e-47	101.162
RRP9	1.33199	5.66049	19.9504	4.22e-49	1.92e-47	101.14
TMEM123	1.11708	9.24218	19.9421	4.45e-49	2.02e-47	101.086
MAOA	-1.80971	7.65327	-19.9289	4.86e-49	2.19e-47	100.999
MUSTN1	-2.45864	3.86026	-19.9203	5.14e-49	2.32e-47	100.942
ZBTB33	1.07056	6.55377	19.9157	5.3e-49	2.38e-47	100.912
DCAF13	1.245	7.65519	19.9053	5.68e-49	2.54e-47	100.843
ZSWIM6	-1.17262	8.15709	-19.9036	5.74e-49	2.56e-47	100.832
CDHR5	-2.588	6.52096	-19.8918	6.21e-49	2.77e-47	100.754
MALL	-2.65008	8.22114	-19.8895	6.3e-49	2.8e-47	100.739
ARRDC4	-1.36146	6.12002	-19.8892	6.31e-49	2.8e-47	100.737
CMTM8	1.5433	6.9912	19.8596	7.68e-49	3.39e-47	100.542
VIP	-4.19578	6.08138	-19.8407	8.71e-49	3.83e-47	100.417
PACSIN2	-1.03376	5.50651	-19.8288	9.42e-49	4.14e-47	100.339
MEST	1.17794	5.52949	19.8215	9.88e-49	4.33e-47	100.29
RRS1	1.47551	7.69783	19.8091	1.07e-48	4.69e-47	100.208
UBE2C	2.48189	8.28066	19.797	1.16e-48	5.07e-47	100.128
ATR	1.00697	5.50116	19.783	1.28e-48	5.55e-47	100.035
CAPN2	-1.45209	7.9714	-19.7616	1.47e-48	6.35e-47	99.8943
RNF114	1.00963	6.46141	19.7603	1.48e-48	6.39e-47	99.8857
ANPEP	-4.37785	7.22687	-19.7543	1.54e-48	6.64e-47	99.8461
TH1L	1.40968	6.33042	19.7436	1.66e-48	7.09e-47	99.775
BRIX1	1.24985	7.12574	19.7359	1.74e-48	7.43e-47	99.7243
ZBTB7C	-1.15956	4.4677	-19.7292	1.82e-48	7.75e-47	99.6802
RNASEL	-1.15958	4.85746	-19.7235	1.89e-48	8.03e-47	99.6425
NLE1	1.14131	4.59053	19.712	2.04e-48	8.63e-47	99.5663
BCAR3	-1.89547	5.54392	-19.6575	2.93e-48	1.23e-46	99.2052
ENOPH1	1.08832	6.94107	19.6502	3.08e-48	1.29e-46	99.1572
ACVRL1	-1.60722	6.21312	-19.6451	3.18e-48	1.33e-46	99.1235
CDHR2	-2.4278	5.6202	-19.6416	3.26e-48	1.36e-46	99.0999
CEACAM1	-2.60955	7.86261	-19.6328	3.45e-48	1.44e-46	99.0416
C12orf45	1.08706	6.99336	19.6297	3.52e-48	1.47e-46	99.0216
ABCE1	1.14234	5.40574	19.6186	3.8e-48	1.57e-46	98.9478
HEATR2	1.05682	7.19828	19.6088	4.05e-48	1.67e-46	98.8827
GDPD3	-3.02883	5.61857	-19.5987	4.33e-48	1.78e-46	98.8161
TWISTNB	1.08388	7.01078	19.5971	4.38e-48	1.79e-46	98.8053
RPP40	1.55558	5.48614	19.5789	4.94e-48	2.02e-46	98.6844
ECT2	1.76573	5.71578	19.5661	5.38e-48	2.19e-46	98.5999
PDRG1	1.32328	7.16224	19.5549	5.79e-48	2.35e-46	98.5255
IPO7	1.04999	7.24417	19.5503	5.98e-48	2.42e-46	98.4947
SLC25A32	1.20767	5.66943	19.5073	7.95e-48	3.2e-46	98.2095
CCNYL1	-1.15399	6.59062	-19.5055	8.05e-48	3.23e-46	98.1977
LYAR	1.42949	7.50644	19.489	8.99e-48	3.6e-46	98.0876
CIDEB	-1.46553	5.49338	-19.4636	1.06e-47	4.22e-46	97.9194
KCTD9	-1.04362	4.43091	-19.4542	1.13e-47	4.49e-46	97.8564
C7orf27	1.00678	6.22098	19.4467	1.19e-47	4.71e-46	97.8066
URB2	1.23709	3.70908	19.4163	1.46e-47	5.74e-46	97.6048
XPO5	1.15993	4.66304	19.4042	1.58e-47	6.21e-46	97.5242
ITM2C	-2.55274	8.83394	-19.3713	1.97e-47	7.7e-46	97.3055
MYO1C	-1.0263	7.01603	-19.3435	2.37e-47	9.23e-46	97.1203
PPARGC1A	-1.34801	3.987	-19.3421	2.39e-47	9.3e-46	97.1108
RICH2	-1.22129	3.97467	-19.34	2.43e-47	9.41e-46	97.0969
STYK1	-1.44355	4.47025	-19.33	2.59e-47	1e-45	97.0306
TNFSF10	-1.74386	9.03496	-19.2787	3.65e-47	1.39e-45	96.6885
DACH1	2.5103	6.95946	19.2373	4.81e-47	1.83e-45	96.4129
B3GALT4	-1.40267	5.74914	-19.2127	5.68e-47	2.15e-45	96.2488
CTSG	-2.22859	4.17444	-19.1986	6.24e-47	2.35e-45	96.1543
CRNDE	3.5234	4.71599	19.1938	6.44e-47	2.43e-45	96.1222
ARID3A	2.33131	5.75989	19.1801	7.06e-47	2.65e-45	96.031
SDCBP2	-2.14583	6.56905	-19.1795	7.09e-47	2.66e-45	96.0271
CDC25B	1.81085	5.08518	19.1729	7.41e-47	2.77e-45	95.9831
C19orf48	1.70702	6.34219	19.1704	7.53e-47	2.81e-45	95.9661
UBE2S	1.88768	7.93227	19.1692	7.59e-47	2.83e-45	95.9585
BRCA2	1.45268	3.1691	19.1658	7.77e-47	2.89e-45	95.9353
ZP3	1.6291	4.81981	19.1647	7.83e-47	2.91e-45	95.9283
YDJC	1.16284	7.44161	19.1123	1.11e-46	4.09e-45	95.5779
WNT2	1.17088	2.93766	19.1118	1.11e-46	4.09e-45	95.575
ABCC13	-1.14391	3.23004	-19.0811	1.37e-46	5e-45	95.3696
CDCA4	1.04784	4.46415	19.0786	1.39e-46	5.06e-45	95.353
FBL	1.00685	9.69872	19.0769	1.41e-46	5.11e-45	95.3416
MEX3D	1.00286	7.72862	19.0687	1.49e-46	5.39e-45	95.2867
GCG	-3.88274	5.08293	-19.055	1.63e-46	5.89e-45	95.1953
P2RY1	-1.04838	3.00748	-19.0414	1.79e-46	6.44e-45	95.1038
SELENBP1	-2.60402	9.36888	-19.0342	1.88e-46	6.74e-45	95.0558
SOX9	1.957	7.45128	19.0273	1.96e-46	7.05e-45	95.0097
PRKACB	-1.5396	6.08	-19.0266	1.97e-46	7.07e-45	95.0048
PDE5A	-1.24262	5.34616	-19.0222	2.03e-46	7.27e-45	94.9755
TLR3	-1.90384	4.36591	-19.0176	2.1e-46	7.48e-45	94.9449
PMAIP1	1.92232	5.71715	19.0168	2.11e-46	7.51e-45	94.9396
NMD3	1.00169	5.99756	19.0144	2.14e-46	7.62e-45	94.9233
HOMER1	1.81479	3.53485	18.9856	2.6e-46	9.19e-45	94.7305
NKD2	2.3859	3.60255	18.9699	2.89e-46	1.02e-44	94.6252
ACADVL	-1.20393	7.38488	-18.9614	3.06e-46	1.08e-44	94.568
FAM46A	-1.51227	6.12641	-18.9445	3.42e-46	1.2e-44	94.4553
IPO5	1.15409	7.66019	18.9432	3.46e-46	1.21e-44	94.4462
ORC6L	1.8352	5.73956	18.9358	3.63e-46	1.26e-44	94.3968
QSOX2	1.27433	4.65703	18.9268	3.86e-46	1.34e-44	94.3366
NOP2	1.42092	4.26715	18.9221	3.98e-46	1.38e-44	94.3053
SND1	1.032	8.2304	18.9176	4.1e-46	1.42e-44	94.2748
CLIC5	-1.70601	5.54751	-18.915	4.18e-46	1.44e-44	94.2574
OLFM1	-1.04959	3.69069	-18.9138	4.21e-46	1.45e-44	94.2494
NPY	-2.03448	3.776	-18.9041	4.49e-46	1.55e-44	94.1843
ITGA2	1.64307	7.36122	18.9022	4.55e-46	1.56e-44	94.1716
C7orf47	1.02876	8.45117	18.8843	5.13e-46	1.76e-44	94.0513
SULT2B1	1.85256	3.32337	18.8286	7.47e-46	2.53e-44	93.6777
PLSCR4	-1.0679	5.14372	-18.8099	8.47e-46	2.85e-44	93.5523
PAICS	1.48917	7.92407	18.8039	8.82e-46	2.97e-44	93.5119
MT1E	-2.46127	4.53279	-18.7963	9.28e-46	3.11e-44	93.4607
C14orf139	-1.77354	5.58341	-18.7747	1.07e-45	3.59e-44	93.3157
RCAN2	-1.42772	5.0942	-18.7732	1.08e-45	3.62e-44	93.3059
PID1	-1.71761	5.71768	-18.7607	1.18e-45	3.93e-44	93.2219
ESM1	1.90779	3.18023	18.7313	1.44e-45	4.75e-44	93.0244
HSD11B2	-2.60982	8.27876	-18.7242	1.51e-45	4.97e-44	92.9764
GSN	-2.07728	8.71367	-18.7241	1.51e-45	4.97e-44	92.9758
ANK3	-1.62488	7.27211	-18.7144	1.61e-45	5.3e-44	92.9102
PUS1	1.03785	4.9561	18.7099	1.66e-45	5.45e-44	92.8803
LGI1	-1.11831	2.90941	-18.7031	1.74e-45	5.7e-44	92.8346
APOB48R	-1.63026	5.05108	-18.6998	1.78e-45	5.82e-44	92.8125
C1orf135	1.11113	3.57948	18.6995	1.78e-45	5.82e-44	92.8103
ACOX1	-1.53522	7.85532	-18.6892	1.91e-45	6.23e-44	92.7411
TGS1	1.16915	5.83122	18.636	2.73e-45	8.88e-44	92.3829
GNL3	1.17888	7.16112	18.6331	2.79e-45	9.04e-44	92.3632
EMP1	-2.114	6.25401	-18.6326	2.8e-45	9.06e-44	92.36
LOC646627	-4.61637	8.53977	-18.6256	2.93e-45	9.46e-44	92.3129
METTL1	1.09914	6.35706	18.6182	3.08e-45	9.93e-44	92.2628
UGT2A3	-2.40335	4.55198	-18.6165	3.12e-45	1e-43	92.2519
NFXL1	1.07856	6.34161	18.604	3.39e-45	1.09e-43	92.1677
TRMT1	1.26119	4.429	18.5998	3.49e-45	1.12e-43	92.1392
MMRN1	-1.95027	3.82065	-18.5953	3.6e-45	1.15e-43	92.1087
RAB27A	-1.38595	6.45541	-18.5822	3.93e-45	1.25e-43	92.0207
C13orf27	1.47341	5.13432	18.5647	4.42e-45	1.41e-43	91.9026
MMP11	1.91807	4.72984	18.5216	5.92e-45	1.87e-43	91.6121
PXMP2	-1.48784	8.18149	-18.5079	6.49e-45	2.05e-43	91.5194
LIMA1	-1.63507	8.81698	-18.5056	6.6e-45	2.08e-43	91.5039
PPAN	1.11066	5.65432	18.5014	6.79e-45	2.14e-43	91.4756
PTRH1	1.26665	6.16283	18.4966	7.01e-45	2.2e-43	91.4433
CHPF	1.09528	4.69691	18.4795	7.87e-45	2.47e-43	91.3279
DDX55	1.02389	4.39283	18.4772	7.99e-45	2.5e-43	91.3122
PCK1	-2.83493	6.0931	-18.4761	8.05e-45	2.52e-43	91.3051
PLAC9	-1.06041	3.61225	-18.4758	8.07e-45	2.52e-43	91.303
GLIPR2	-1.20305	5.12028	-18.4668	8.57e-45	2.67e-43	91.2422
DSCC1	1.50654	5.10395	18.4638	8.75e-45	2.72e-43	91.2217
SGK1	-2.66076	7.8778	-18.4558	9.23e-45	2.86e-43	91.1682
DSC2	-2.06083	7.47423	-18.4412	1.02e-44	3.15e-43	91.0696
BID	1.16116	6.93154	18.4373	1.05e-44	3.23e-43	91.0431
ZNRF3	1.76648	6.22073	18.4305	1.1e-44	3.37e-43	90.9969
ADH1C	-5.10595	8.31156	-18.4121	1.24e-44	3.8e-43	90.8728
MTHFD2	1.42945	8.31371	18.401	1.34e-44	4.09e-43	90.7977
MGLL	-1.46497	7.95974	-18.4002	1.35e-44	4.1e-43	90.7926
FTSJ2	1.04695	6.25266	18.3918	1.42e-44	4.33e-43	90.7355
GGCT	1.09623	8.8762	18.3644	1.72e-44	5.2e-43	90.5503
GBA3	-3.51958	5.46948	-18.3606	1.76e-44	5.33e-43	90.5249
YTHDF1	1.09999	4.54102	18.3591	1.78e-44	5.37e-43	90.5146
GCOM1	-1.303	4.9112	-18.3359	2.08e-44	6.28e-43	90.3581
ATP2B1	-1.13775	6.93977	-18.3355	2.09e-44	6.28e-43	90.3553
AZGP1	2.79356	6.21134	18.3339	2.11e-44	6.34e-43	90.3444
SCG2	-2.57112	4.84186	-18.3285	2.19e-44	6.57e-43	90.3077
FAM176A	2.17384	3.46295	18.3038	2.59e-44	7.7e-43	90.1409
DDX10	1.14716	4.60669	18.2899	2.84e-44	8.45e-43	90.0467
IL8	3.52462	5.63946	18.2868	2.9e-44	8.61e-43	90.0254
RAB4B	-1.05298	6.58757	-18.2812	3.01e-44	8.9e-43	89.988
CCT2	1.09519	8.85558	18.2803	3.03e-44	8.94e-43	89.9815
RAVER2	-1.15174	5.27801	-18.2732	3.18e-44	9.37e-43	89.9333
DYRK2	-1.06977	7.49912	-18.2703	3.25e-44	9.52e-43	89.9139
IER5L	1.38612	4.53966	18.2669	3.32e-44	9.73e-43	89.8907
TCF7	1.05117	3.89443	18.262	3.43e-44	1e-42	89.8576
CAB39	-1.101	6.67349	-18.2592	3.5e-44	1.02e-42	89.8387
GLTPD1	-1.11247	7.568	-18.2407	3.97e-44	1.15e-42	89.7134
ARL14	-2.97419	7.76712	-18.221	4.53e-44	1.31e-42	89.5803
SORD	1.25072	6.20284	18.2085	4.94e-44	1.43e-42	89.4952
SHROOM4	1.16645	3.22122	18.1905	5.58e-44	1.6e-42	89.3734
ARNTL2	1.71708	3.81265	18.1868	5.72e-44	1.64e-42	89.348
CMAH	-1.1697	3.52311	-18.1832	5.86e-44	1.68e-42	89.324
DUS4L	1.07427	4.49386	18.1832	5.86e-44	1.68e-42	89.324
SLC22A5	-1.1148	4.44357	-18.1741	6.24e-44	1.78e-42	89.2619
FAM126B	-1.00565	6.21249	-18.1725	6.31e-44	1.79e-42	89.2512
SNX24	-1.18788	4.89399	-18.168	6.5e-44	1.85e-42	89.2207
FUCA1	-1.64148	8.06718	-18.1648	6.64e-44	1.88e-42	89.1992
PGM1	-1.66982	7.08313	-18.1304	8.39e-44	2.37e-42	88.966
PRKDC	1.1605	6.26837	18.1148	9.33e-44	2.62e-42	88.8602
P2RX4	-1.56489	5.79709	-18.0825	1.16e-43	3.24e-42	88.6408
NAT9	1.06835	5.33099	18.0811	1.17e-43	3.26e-42	88.6316
MSX2	2.27863	4.23186	18.0629	1.33e-43	3.67e-42	88.5075
PAG1	-1.48154	5.86802	-18.0603	1.35e-43	3.73e-42	88.4901
SLC41A2	-1.70318	5.78671	-18.0584	1.37e-43	3.77e-42	88.4771
SGK2	-2.12264	5.18647	-18.0555	1.4e-43	3.84e-42	88.4575
CD36	-2.22646	4.34741	-18.0533	1.42e-43	3.9e-42	88.4426
NHP2	1.15363	9.13372	18.0362	1.59e-43	4.37e-42	88.3265
MPND	-1.0218	6.79881	-18.0322	1.64e-43	4.49e-42	88.2993
C6orf48	1.39525	9.09041	18.0307	1.65e-43	4.53e-42	88.2888
NCAPD3	1.44454	6.03523	18.0063	1.95e-43	5.32e-42	88.1233
NDRG2	-1.24577	7.83401	-18.0024	2.01e-43	5.46e-42	88.0967
SIPA1L2	-1.55499	7.24492	-17.9995	2.05e-43	5.56e-42	88.0769
PLAU	1.31023	4.21889	17.9934	2.13e-43	5.78e-42	88.0358
C7	-2.14175	4.14889	-17.9796	2.34e-43	6.34e-42	87.9415
CKS2	1.787	9.24792	17.9725	2.46e-43	6.64e-42	87.8934
CHMP1B	-1.03784	8.6722	-17.9712	2.48e-43	6.69e-42	87.8845
MCM3	1.00977	6.8877	17.9606	2.67e-43	7.18e-42	87.8124
BZW2	1.00888	8.505	17.9579	2.72e-43	7.31e-42	87.794
TP53RK	1.3635	5.17305	17.9519	2.83e-43	7.59e-42	87.7533
TRAP1	1.30873	7.7995	17.9491	2.88e-43	7.72e-42	87.7344
TMEM140	-1.55539	4.84667	-17.9475	2.91e-43	7.79e-42	87.7237
THRB	-1.37835	4.05814	-17.9469	2.93e-43	7.82e-42	87.7192
AP3S2	-1.18414	5.44102	-17.9447	2.97e-43	7.92e-42	87.7044
EFNA5	-1.23717	3.91306	-17.9284	3.32e-43	8.84e-42	87.5938
NAA20	1.08754	9.24306	17.9255	3.39e-43	9e-42	87.5738
DSN1	1.24959	7.82043	17.925	3.4e-43	9.01e-42	87.5706
PCSK2	-1.22789	3.36227	-17.9101	3.76e-43	9.95e-42	87.4695
E2F5	1.51474	7.46571	17.9046	3.91e-43	1.03e-41	87.4318
CLDN8	-4.46548	5.30835	-17.888	4.37e-43	1.15e-41	87.3185
TTPAL	1.14939	5.43433	17.8818	4.56e-43	1.2e-41	87.2765
CD46	1.16063	8.0036	17.8671	5.04e-43	1.32e-41	87.1764
BEX1	-2.25811	4.4969	-17.8395	6.09e-43	1.59e-41	86.9882
SLC16A9	-2.11823	4.7994	-17.8338	6.33e-43	1.64e-41	86.9498
FGL2	-2.15645	6.82461	-17.8275	6.61e-43	1.71e-41	86.9066
RSPO2	-1.74038	3.60236	-17.8249	6.73e-43	1.74e-41	86.8888
CXCL12	-2.49678	5.7831	-17.7874	8.69e-43	2.24e-41	86.6336
RAD18	1.13232	4.4426	17.7678	9.94e-43	2.55e-41	86.5001
SLC3A2	1.20769	5.7717	17.7624	1.03e-42	2.64e-41	86.4632
SLC9A2	-2.28989	5.61303	-17.7524	1.1e-42	2.82e-41	86.3953
C17orf96	1.30879	3.59503	17.739	1.21e-42	3.09e-41	86.3037
MXD1	-1.63225	5.85357	-17.7303	1.28e-42	3.27e-41	86.2446
MSI2	1.11621	3.40791	17.7196	1.38e-42	3.51e-41	86.1713
FAM150B	-2.22953	5.06387	-17.7183	1.39e-42	3.53e-41	86.1624
PIGZ	-2.31618	6.11498	-17.7127	1.45e-42	3.67e-41	86.1241
BCL2L12	1.14307	7.58152	17.7098	1.48e-42	3.73e-41	86.1044
AMPD1	-1.41029	4.17218	-17.6842	1.76e-42	4.44e-41	85.9294
CNNM4	-1.56475	6.33752	-17.6705	1.93e-42	4.86e-41	85.8359
AKR1B10	-4.35505	8.5192	-17.6661	1.99e-42	5e-41	85.8062
SLC5A6	1.41168	5.86378	17.6636	2.03e-42	5.08e-41	85.7888
DBF4	1.22768	5.57733	17.6573	2.12e-42	5.3e-41	85.746
TSPAN3	-1.35353	9.7135	-17.6456	2.29e-42	5.73e-41	85.666
CCDC86	1.05569	5.30661	17.6348	2.47e-42	6.14e-41	85.5922
C2CD4A	3.08563	5.08783	17.6254	2.63e-42	6.52e-41	85.528
ITM2A	-2.32705	7.0047	-17.6107	2.91e-42	7.21e-41	85.4277
ERCC6L	1.76773	3.89482	17.6006	3.12e-42	7.7e-41	85.3585
MAGI3	-1.02537	5.82904	-17.5898	3.36e-42	8.28e-41	85.2852
CKAP2L	1.44141	3.77461	17.5725	3.78e-42	9.28e-41	85.1671
IL1R2	-2.71554	6.07485	-17.5643	4e-42	9.8e-41	85.1104
NKX2-3	-2.05184	4.95085	-17.5637	4.02e-42	9.83e-41	85.1065
CLDN5	-1.84932	5.62011	-17.5395	4.74e-42	1.16e-40	84.9411
TMEM97	1.43617	6.27091	17.5294	5.08e-42	1.24e-40	84.8721
LRRC1	-1.21567	6.88034	-17.501	6.17e-42	1.5e-40	84.6778
ASPA	-1.0469	2.99279	-17.4908	6.62e-42	1.6e-40	84.6079
PAPSS2	-2.0256	7.88204	-17.4804	7.11e-42	1.72e-40	84.5368
FLVCR2	-1.14893	3.90526	-17.48	7.13e-42	1.72e-40	84.5339
TCF21	-1.3532	4.58175	-17.4673	7.77e-42	1.87e-40	84.4474
EXOSC8	1.07886	8.46348	17.4634	7.99e-42	1.92e-40	84.4203
FRMD3	-1.8507	5.30467	-17.4602	8.16e-42	1.96e-40	84.3989
GLA	1.20814	5.78524	17.4551	8.45e-42	2.03e-40	84.3636
AHNAK	-1.30219	7.47412	-17.4135	1.12e-41	2.68e-40	84.079
ACTR5	1.02799	5.05096	17.4108	1.15e-41	2.73e-40	84.0601
RHOU	-1.40803	6.53705	-17.4066	1.18e-41	2.8e-40	84.0315
GPA33	-2.30273	8.01105	-17.4045	1.2e-41	2.84e-40	84.0175
BMP2	-2.355	7.58059	-17.3924	1.3e-41	3.08e-40	83.9342
SLC35D1	-1.00969	5.70972	-17.3643	1.58e-41	3.73e-40	83.7416
PAQR5	-1.69339	4.98002	-17.3615	1.61e-41	3.79e-40	83.723
ENTPD8	-1.5791	4.65868	-17.3565	1.66e-41	3.91e-40	83.6882
PSAT1	1.94126	4.31026	17.3433	1.82e-41	4.28e-40	83.598
PDZD3	-1.07172	4.13816	-17.3286	2.02e-41	4.71e-40	83.4969
SOCS6	-1.12005	7.393	-17.3207	2.13e-41	4.97e-40	83.4432
NUP37	1.06727	6.3204	17.3073	2.33e-41	5.44e-40	83.3513
MEX3A	1.63916	3.8248	17.3021	2.42e-41	5.63e-40	83.3153
PRPS1	1.21303	6.37238	17.29	2.63e-41	6.11e-40	83.2321
CCDC99	1.35797	6.03302	17.2781	2.85e-41	6.61e-40	83.1508
PBLD	-2.01677	6.70964	-17.2674	3.07e-41	7.1e-40	83.0776
SIM2	1.01359	2.86958	17.2642	3.14e-41	7.24e-40	83.0551
LRRC8E	1.20051	3.56916	17.2543	3.36e-41	7.74e-40	82.9872
CNTN4	-1.14909	4.21917	-17.2497	3.47e-41	7.98e-40	82.956
SIGMAR1	1.06752	5.98904	17.2411	3.68e-41	8.43e-40	82.8969
RNF125	-1.36347	4.3874	-17.2395	3.72e-41	8.52e-40	82.886
PMEPA1	2.003	7.45395	17.2256	4.09e-41	9.32e-40	82.7904
CXCL3	3.18616	5.68087	17.2162	4.37e-41	9.93e-40	82.7256
C1orf210	-1.64534	5.3053	-17.2072	4.64e-41	1.05e-39	82.6639
GPN3	1.01793	6.21918	17.2034	4.77e-41	1.08e-39	82.6383
IMPA1	-1.1462	6.43559	-17.1974	4.97e-41	1.12e-39	82.5971
MT1H	-3.74882	6.82055	-17.1946	5.06e-41	1.14e-39	82.5777
CEBPB	1.40775	8.25162	17.1913	5.18e-41	1.17e-39	82.5552
CHI3L1	3.1014	4.89353	17.1546	6.67e-41	1.5e-39	82.3028
CLMN	-1.38163	5.73773	-17.1487	6.95e-41	1.56e-39	82.2621
ZNF239	1.40678	4.25074	17.1469	7.03e-41	1.58e-39	82.2498
ADRM1	1.15279	8.01205	17.1367	7.54e-41	1.69e-39	82.1801
LRRC66	-2.18278	4.67204	-17.1318	7.8e-41	1.75e-39	82.1464
MSL3L2	1.36699	4.80832	17.1207	8.42e-41	1.88e-39	82.07
GALNT12	-1.55862	7.48056	-17.1206	8.43e-41	1.88e-39	82.0696
BCAS1	-2.38009	5.91368	-17.1154	8.74e-41	1.95e-39	82.0333
RACGAP1	1.13899	5.57633	17.1144	8.8e-41	1.96e-39	82.0267
PJA2	-1.2214	7.48001	-17.1111	9e-41	2e-39	82.0041
BARX2	-1.54595	4.21048	-17.0914	1.03e-40	2.28e-39	81.8684
PTPLAD1	1.12373	8.62988	17.0845	1.08e-40	2.39e-39	81.8208
PLAC8	-3.09803	7.80976	-17.0694	1.2e-40	2.65e-39	81.7173
TRMT112	1.16159	9.81334	17.0633	1.25e-40	2.76e-39	81.6754
ADRB2	-1.39951	4.31582	-17.0623	1.26e-40	2.77e-39	81.6687
CAMK2D	-1.07723	6.69806	-17.0485	1.39e-40	3.05e-39	81.5733
UCHL3	1.05755	9.2916	17.0252	1.63e-40	3.56e-39	81.4131
MCM7	1.40653	6.86005	17.0234	1.65e-40	3.6e-39	81.4005
MTM1	-1.00779	4.7123	-16.9818	2.19e-40	4.77e-39	81.1146
PTPRR	-2.57382	5.62379	-16.9811	2.21e-40	4.79e-39	81.1097
FIGNL1	1.33318	7.17154	16.9779	2.25e-40	4.89e-39	81.0879
TP53I3	-1.53667	8.32243	-16.9696	2.39e-40	5.16e-39	81.0306
C17orf76	-1.40014	6.42237	-16.9686	2.4e-40	5.19e-39	81.0236
DNTTIP1	1.34605	7.90336	16.9666	2.44e-40	5.25e-39	81.01
CAPN5	-1.38477	6.55461	-16.9525	2.69e-40	5.78e-39	80.9129
XDH	-2.69568	6.74321	-16.9464	2.8e-40	6.02e-39	80.8704
CTHRC1	1.88279	4.30268	16.9389	2.95e-40	6.34e-39	80.8188
OSBPL1A	-1.31762	5.85675	-16.9225	3.3e-40	7.06e-39	80.7061
C13orf23	1.25937	7.13651	16.9213	3.33e-40	7.11e-39	80.6977
SRM	1.3429	7.32705	16.9132	3.52e-40	7.51e-39	80.6421
PPIL1	1.37702	6.91611	16.874	4.62e-40	9.79e-39	80.3715
COL11A1	3.1884	3.95337	16.8677	4.82e-40	1.02e-38	80.3287
CYP4F12	-1.13799	4.60053	-16.8514	5.4e-40	1.14e-38	80.2157
NMB	1.44454	4.92767	16.8488	5.5e-40	1.15e-38	80.1982
DIAPH3	1.58636	4.78719	16.8461	5.6e-40	1.17e-38	80.1796
GPX3	-2.5323	5.69638	-16.8439	5.69e-40	1.19e-38	80.1643
MMP3	4.29552	5.67033	16.8375	5.94e-40	1.24e-38	80.1204
PYCR1	1.03581	5.13091	16.8289	6.31e-40	1.31e-38	80.0608
POLD4	-1.21132	8.6332	-16.8257	6.45e-40	1.34e-38	80.0385
POLD2	1.14077	8.22665	16.811	7.14e-40	1.48e-38	79.937
IQGAP2	-1.97973	6.27427	-16.8096	7.21e-40	1.5e-38	79.9275
CLTB	-1.06546	8.77052	-16.8045	7.47e-40	1.55e-38	79.8928
HM13	1.02067	6.32082	16.7941	8.03e-40	1.66e-38	79.8209
TMEM171	-2.93318	7.58015	-16.7846	8.57e-40	1.77e-38	79.7554
JAM2	-1.2519	3.76846	-16.7772	9.02e-40	1.86e-38	79.7044
MYO1A	-2.46644	7.40303	-16.7662	9.73e-40	2e-38	79.6284
LRRN2	-1.2869	5.24638	-16.7583	1.03e-39	2.11e-38	79.5735
FAS	-1.67159	6.55007	-16.746	1.12e-39	2.29e-38	79.4887
FABP4	-4.0745	5.69821	-16.7427	1.14e-39	2.34e-38	79.4664
CPT1A	-1.21387	7.65147	-16.7416	1.15e-39	2.36e-38	79.4588
LOC100130933	-1.95548	5.66583	-16.7353	1.21e-39	2.46e-38	79.4151
RAD54B	1.0862	4.4123	16.7125	1.41e-39	2.87e-38	79.2579
MAST2	-1.17266	5.72918	-16.7104	1.43e-39	2.9e-38	79.2432
RHOC	-1.00403	9.62319	-16.7065	1.47e-39	2.97e-38	79.2164
SIAE	-1.24964	6.63146	-16.7024	1.51e-39	3.05e-38	79.1881
CMBL	-1.29132	6.51023	-16.6927	1.62e-39	3.26e-38	79.121
EGFL6	2.06903	3.64707	16.6872	1.68e-39	3.38e-38	79.0829
SCML1	1.43282	5.57403	16.685	1.71e-39	3.43e-38	79.0674
MYBL2	1.65521	5.83161	16.6798	1.77e-39	3.55e-38	79.0314
KRT23	4.46289	4.84511	16.6782	1.79e-39	3.58e-38	79.0204
TBC1D10A	-1.00397	5.68281	-16.6731	1.85e-39	3.71e-38	78.9856
ITPKA	-1.9004	5.52976	-16.6728	1.86e-39	3.71e-38	78.9834
PATZ1	1.0191	5.72764	16.6665	1.94e-39	3.87e-38	78.9398
NEDD4L	-1.19388	6.06982	-16.6616	2.01e-39	4e-38	78.9058
IGSF9	-1.67164	4.568	-16.6512	2.16e-39	4.29e-38	78.8345
MAD2L2	1.32786	5.32719	16.646	2.24e-39	4.44e-38	78.798
PLEKHG4	1.55297	3.93668	16.6437	2.27e-39	4.5e-38	78.7821
AXIN2	1.49021	4.62945	16.6383	2.36e-39	4.66e-38	78.7448
NR3C1	-1.70583	5.16335	-16.6355	2.41e-39	4.75e-38	78.7254
IRAK1	1.37877	6.75061	16.5946	3.19e-39	6.26e-38	78.4431
DDX60	-2.13662	9.12439	-16.5931	3.23e-39	6.32e-38	78.4329
WDR46	1.03646	5.33413	16.5907	3.28e-39	6.41e-38	78.416
FMO4	-1.23641	5.26899	-16.5875	3.36e-39	6.55e-38	78.3935
KRCC1	-1.16912	6.62297	-16.5864	3.38e-39	6.59e-38	78.3861
ANXA9	1.63864	3.32593	16.5821	3.48e-39	6.78e-38	78.3562
VSNL1	2.36408	5.22277	16.5683	3.83e-39	7.43e-38	78.2609
NEK2	1.25818	4.08933	16.5532	4.26e-39	8.21e-38	78.1566
PAQR8	-1.58352	8.73759	-16.5357	4.8e-39	9.24e-38	78.0357
HRCT1	-2.53361	6.27571	-16.5302	4.99e-39	9.58e-38	77.9977
NUP155	1.14877	5.29672	16.5209	5.32e-39	1.02e-37	77.9331
NUDT1	1.16567	6.9845	16.5203	5.35e-39	1.02e-37	77.929
AMN	-1.76725	5.79382	-16.5167	5.48e-39	1.05e-37	77.9045
TSPAN1	-2.68634	9.94669	-16.504	5.99e-39	1.14e-37	77.8161
TMEM82	-1.00628	3.89737	-16.5033	6.02e-39	1.15e-37	77.8111
C7orf23	1.08613	7.61293	16.5009	6.11e-39	1.16e-37	77.7951
DDX27	1.1304	7.7901	16.4894	6.63e-39	1.25e-37	77.715
AGTRAP	1.02762	5.14658	16.486	6.78e-39	1.28e-37	77.6918
EEF1E1	1.25834	7.66303	16.4761	7.26e-39	1.37e-37	77.6235
POLB	1.03418	6.60446	16.469	7.63e-39	1.44e-37	77.5743
ATP6V0D1	-1.0144	7.6428	-16.4381	9.46e-39	1.77e-37	77.3599
FAM89A	1.19237	3.39012	16.4372	9.51e-39	1.77e-37	77.3541
POLA1	1.11677	6.40947	16.4354	9.63e-39	1.79e-37	77.3414
OAF	-1.17487	8.63139	-16.4319	9.87e-39	1.84e-37	77.3169
KIF18A	1.61983	4.6416	16.4311	9.93e-39	1.84e-37	77.3117
PTN	-2.28012	5.0142	-16.4279	1.02e-38	1.88e-37	77.2891
EXOSC4	1.09187	7.169	16.422	1.06e-38	1.96e-37	77.2484
SAMD9	-2.21619	7.99817	-16.4206	1.07e-38	1.98e-37	77.2389
SLIT3	-1.93169	3.93235	-16.42	1.07e-38	1.98e-37	77.235
MOCS3	1.07196	4.40944	16.4146	1.11e-38	2.05e-37	77.1971
LEPREL1	-1.15319	4.00417	-16.4075	1.17e-38	2.15e-37	77.1483
CEP55	1.96778	6.55757	16.374	1.48e-38	2.7e-37	76.9163
UBE2T	1.63645	7.64349	16.3723	1.49e-38	2.73e-37	76.9045
SPIB	-1.05589	3.02369	-16.3522	1.72e-38	3.13e-37	76.7652
C4orf46	1.1054	4.54072	16.3469	1.78e-38	3.24e-37	76.7285
EPHX2	-1.70931	7.32819	-16.3344	1.94e-38	3.53e-37	76.6416
CENPH	1.77695	4.58501	16.3163	2.2e-38	3.98e-37	76.5159
PDK4	-1.82078	5.36712	-16.2823	2.79e-38	5.02e-37	76.2803
EPB41L4A	-1.11351	3.92911	-16.2699	3.04e-38	5.44e-37	76.1947
MSH6	1.01573	5.93492	16.2455	3.6e-38	6.43e-37	76.0254
FABP6	2.95551	4.41028	16.2392	3.77e-38	6.71e-37	75.9811
HIST1H1C	-1.5304	7.62431	-16.2379	3.8e-38	6.75e-37	75.9727
C6orf136	-1.10623	8.36813	-16.2238	4.19e-38	7.42e-37	75.8744
PCOLCE2	-2.78265	4.16334	-16.1385	7.59e-38	1.33e-36	75.2825
ATP2A3	-1.04995	4.82879	-16.1232	8.44e-38	1.48e-36	75.1762
MORC4	1.11048	4.35739	16.108	9.38e-38	1.63e-36	75.0706
AURKA	1.67993	8.00159	16.0881	1.08e-37	1.87e-36	74.9326
MAPK3	-1.17665	6.93951	-16.0802	1.14e-37	1.97e-36	74.8776
KIAA1704	1.01198	4.6148	16.0743	1.19e-37	2.05e-36	74.8361
GTF2F2	1.08309	7.58223	16.0733	1.2e-37	2.06e-36	74.8292
DPT	-2.9116	4.14076	-16.0703	1.22e-37	2.1e-36	74.8085
CILP	-3.02071	4.58075	-16.0679	1.24e-37	2.14e-36	74.7919
PEX11A	-1.27475	5.77348	-16.0646	1.27e-37	2.18e-36	74.7687
CTNNBL1	1.04193	6.73037	16.0626	1.29e-37	2.21e-36	74.7549
FBXO5	1.36272	6.94256	16.024	1.68e-37	2.87e-36	74.487
NUP62CL	1.44811	4.75876	16.023	1.7e-37	2.89e-36	74.4797
SSBP2	-1.17851	4.24886	-15.9972	2.03e-37	3.44e-36	74.3004
KIAA1539	-1.30726	6.19073	-15.9779	2.32e-37	3.91e-36	74.1665
KIF14	1.43586	3.98455	15.9654	2.54e-37	4.27e-36	74.0791
PLD1	-1.2193	5.55285	-15.9626	2.58e-37	4.34e-36	74.0603
HSD17B11	-1.1014	9.36634	-15.9598	2.64e-37	4.43e-36	74.0403
ACSL6	1.46116	2.97779	15.9481	2.86e-37	4.79e-36	73.9588
C2orf15	1.04902	3.03406	15.9478	2.87e-37	4.8e-36	73.9567
CPNE5	-1.21736	4.5091	-15.9461	2.9e-37	4.85e-36	73.9454
CDKN1A	-1.6183	8.69033	-15.9337	3.16e-37	5.28e-36	73.8587
KIF20A	1.68121	4.94696	15.9016	3.96e-37	6.59e-36	73.6354
LGALS2	-3.68312	6.91426	-15.8982	4.05e-37	6.74e-36	73.6117
CENPA	1.75246	5.32209	15.8758	4.73e-37	7.85e-36	73.4563
CMTM7	1.5111	6.42277	15.8733	4.82e-37	7.98e-36	73.4386
CDK1	1.2452	5.65723	15.839	6.12e-37	1.01e-35	73.1995
SYNC	-1.18666	3.76661	-15.8318	6.44e-37	1.06e-35	73.1497
IFITM3	1.48735	9.9382	15.8244	6.78e-37	1.11e-35	73.0979
C20orf134	1.19997	3.6101	15.8238	6.81e-37	1.11e-35	73.0942
SLC7A1	1.02898	4.6503	15.8114	7.42e-37	1.21e-35	73.0074
CES3	-1.40863	4.31059	-15.7953	8.3e-37	1.35e-35	72.8956
PRIM1	1.30245	6.10322	15.7666	1.01e-36	1.63e-35	72.6957
CDCA7	1.40352	6.90561	15.7582	1.08e-36	1.73e-35	72.6374
MCM8	1.03303	3.91747	15.7515	1.13e-36	1.81e-35	72.5902
PTP4A1	-1.10849	8.28286	-15.75	1.14e-36	1.83e-35	72.5799
ASNS	1.50236	7.47273	15.7491	1.15e-36	1.84e-35	72.5738
SLC22A3	1.55392	3.52521	15.7457	1.17e-36	1.88e-35	72.55
MAD2L1	1.46638	5.9328	15.7336	1.28e-36	2.04e-35	72.4655
FMO5	-1.42038	4.97826	-15.7331	1.28e-36	2.05e-35	72.4625
SESN2	-1.10994	6.30125	-15.7158	1.45e-36	2.3e-35	72.3416
HEXIM1	-1.02651	6.80582	-15.7042	1.57e-36	2.49e-35	72.2611
BUB1	1.98799	6.15883	15.6887	1.75e-36	2.77e-35	72.1529
KRT24	-2.4716	3.57035	-15.6881	1.76e-36	2.78e-35	72.1483
AEN	1.05238	5.4087	15.6751	1.92e-36	3.03e-35	72.0582
ACAA2	-1.45872	8.59823	-15.6737	1.94e-36	3.05e-35	72.0484
F13A1	-1.28774	4.16781	-15.669	2.01e-36	3.15e-35	72.0154
TST	-1.36783	10.7928	-15.6538	2.23e-36	3.49e-35	71.9098
SDPR	-2.45917	6.08726	-15.6318	2.6e-36	4.06e-35	71.7564
GGT6	-2.28651	7.14033	-15.6139	2.95e-36	4.59e-35	71.6312
PARM1	-1.83289	8.89835	-15.6054	3.13e-36	4.87e-35	71.5718
IFRD2	1.18349	5.68185	15.6001	3.25e-36	5.05e-35	71.5352
MATN2	-2.25044	7.21511	-15.5962	3.34e-36	5.18e-35	71.5079
FANCB	1.25908	4.07175	15.5954	3.36e-36	5.21e-35	71.5023
MT1F	-2.27653	7.33452	-15.5903	3.48e-36	5.39e-35	71.4669
CKS1B	1.15276	6.80691	15.5892	3.51e-36	5.42e-35	71.4591
FAM107B	-1.44916	6.74322	-15.5841	3.63e-36	5.62e-35	71.4233
EEPD1	1.0923	4.12444	15.5802	3.73e-36	5.77e-35	71.3959
TRIM29	1.9837	3.81052	15.5789	3.77e-36	5.82e-35	71.387
GPSM2	1.43735	8.31278	15.5737	3.91e-36	6.03e-35	71.351
PRPH	-1.87028	4.61068	-15.5517	4.56e-36	7.01e-35	71.1971
RHOF	-1.73775	5.30497	-15.5389	4.98e-36	7.64e-35	71.1079
TMEM54	-1.70804	8.45003	-15.5304	5.29e-36	8.1e-35	71.0488
WISP2	-2.45216	4.20766	-15.524	5.53e-36	8.45e-35	71.0043
ABCA5	-1.26702	5.12328	-15.5235	5.55e-36	8.48e-35	71.0006
CDK5	1.11203	4.07656	15.4967	6.69e-36	1.02e-34	70.8139
GRINA	1.06015	5.81318	15.465	8.36e-36	1.26e-34	70.5924
TOP2A	1.7368	7.53883	15.4633	8.46e-36	1.28e-34	70.5806
BTD	-1.05625	4.58078	-15.4576	8.8e-36	1.33e-34	70.5409
SNHG1	1.12185	3.45637	15.4284	1.08e-35	1.62e-34	70.3369
SLC1A1	-1.55701	5.19726	-15.4284	1.08e-35	1.62e-34	70.3365
GCNT3	-3.18216	9.03651	-15.4248	1.11e-35	1.66e-34	70.3117
CHL1	-1.14509	3.41012	-15.4205	1.14e-35	1.71e-34	70.2817
RSAD2	-3.17698	5.13814	-15.4148	1.19e-35	1.78e-34	70.2415
SCD	1.62521	5.23213	15.4098	1.23e-35	1.83e-34	70.2068
FAM59A	-1.17461	5.63412	-15.4062	1.26e-35	1.88e-34	70.1821
CENPL	1.03126	4.48474	15.406	1.26e-35	1.88e-34	70.1803
IL10RB	-1.29352	7.61427	-15.4053	1.27e-35	1.89e-34	70.1758
SULT1B1	-2.57987	6.29014	-15.4007	1.31e-35	1.95e-34	70.1432
MCM10	1.18144	4.10203	15.3918	1.39e-35	2.07e-34	70.0815
ACADM	-1.10775	7.03506	-15.3653	1.68e-35	2.49e-34	69.896
ST6GALNAC6	-1.77669	4.17706	-15.3427	1.97e-35	2.9e-34	69.7381
TMEM20	-1.21435	5.27725	-15.3351	2.08e-35	3.06e-34	69.6848
NOP56	1.21696	9.34974	15.3347	2.08e-35	3.07e-34	69.6823
LMNB2	1.04804	5.95638	15.3253	2.22e-35	3.27e-34	69.617
SLC25A15	1.07333	5.24054	15.3119	2.44e-35	3.58e-34	69.5228
ZBTB16	-1.94542	3.58376	-15.3035	2.59e-35	3.78e-34	69.464
KIAA1524	1.20047	5.08879	15.2991	2.67e-35	3.89e-34	69.4335
NEK6	1.00558	5.43752	15.2982	2.69e-35	3.91e-34	69.4276
HSBP1L1	-1.18682	6.90433	-15.2954	2.74e-35	3.98e-34	69.4078
ProSAPiP1	1.57661	5.36223	15.2942	2.76e-35	4.01e-34	69.3996
CHRDL1	-1.27469	3.6244	-15.2879	2.89e-35	4.19e-34	69.3552
GNG12	-1.03281	8.41732	-15.2854	2.94e-35	4.26e-34	69.3381
EMD	1.01265	6.76647	15.2731	3.21e-35	4.63e-34	69.2518
PTGDR	-1.93936	3.7319	-15.2701	3.27e-35	4.72e-34	69.2312
MEF2C	-1.24145	5.07561	-15.2585	3.55e-35	5.11e-34	69.1499
CPNE1	1.8667	7.24577	15.254	3.66e-35	5.26e-34	69.1187
C1orf21	-1.0467	5.75907	-15.2344	4.2e-35	6.03e-34	68.9815
CDC6	1.59854	6.13563	15.2325	4.26e-35	6.1e-34	68.9683
TCFL5	1.19766	5.02146	15.2209	4.62e-35	6.6e-34	68.8867
ACSS2	-1.13046	7.08787	-15.2114	4.94e-35	7.03e-34	68.8206
ETS2	1.16721	8.51877	15.1915	5.68e-35	8.06e-34	68.6814
CES2	-2.43769	7.83336	-15.1722	6.5e-35	9.21e-34	68.5463
NPM3	1.22741	6.67531	15.1693	6.63e-35	9.38e-34	68.5262
SYTL2	-1.47775	8.4531	-15.1288	8.82e-35	1.23e-33	68.2425
NPY1R	-1.39707	3.73528	-15.1235	9.15e-35	1.28e-33	68.2056
FAM55D	-3.93152	7.38234	-15.1228	9.19e-35	1.28e-33	68.2009
MICALCL	-1.40734	4.56407	-15.1072	1.03e-34	1.43e-33	68.0916
KRT80	1.01341	2.6082	15.1054	1.04e-34	1.44e-33	68.0793
UGGT2	1.01742	4.3108	15.0696	1.34e-34	1.84e-33	67.8286
C9orf16	1.1066	6.64792	15.0557	1.47e-34	2.03e-33	67.7311
NAALADL1	-1.30303	3.84497	-15.0504	1.53e-34	2.1e-33	67.6945
MT2A	-1.50349	11.7946	-15.0432	1.61e-34	2.21e-33	67.6438
CXCL1	2.57974	7.64472	15.0163	1.94e-34	2.65e-33	67.456
TRHDE	-1.28225	3.42702	-14.9953	2.25e-34	3.06e-33	67.3086
SEMA3B	-1.19996	5.81798	-14.9824	2.46e-34	3.34e-33	67.2187
KCTD1	-1.20561	4.57847	-14.979	2.52e-34	3.42e-33	67.1946
TMPRSS2	-1.70043	7.56687	-14.9707	2.67e-34	3.62e-33	67.1362
FXYD3	-1.57491	7.77003	-14.9635	2.81e-34	3.8e-33	67.0862
DTYMK	1.15443	5.80318	14.9593	2.9e-34	3.91e-33	67.0569
HELLS	1.31379	4.15256	14.9567	2.95e-34	3.97e-33	67.0387
DNASE1L3	-2.58277	5.7381	-14.9566	2.95e-34	3.97e-33	67.0379
NAP1L1	1.14417	7.99039	14.9516	3.06e-34	4.11e-33	67.0028
KIF4A	1.0856	3.59099	14.9487	3.12e-34	4.2e-33	66.9822
EPB41L4B	-1.1012	7.36056	-14.9404	3.31e-34	4.44e-33	66.9243
CHEK1	1.56942	5.20834	14.9287	3.59e-34	4.81e-33	66.8427
C4orf19	-1.6479	6.60985	-14.9254	3.67e-34	4.91e-33	66.8191
DARC	-1.99295	5.26951	-14.923	3.74e-34	4.99e-33	66.8026
C5orf30	-1.43837	8.17292	-14.9165	3.91e-34	5.22e-33	66.7573
NT5DC2	1.41084	4.62954	14.8831	4.94e-34	6.58e-33	66.5232
PRR11	1.12648	4.53836	14.8741	5.27e-34	6.99e-33	66.4604
RBM47	-1.09215	7.73317	-14.8577	5.91e-34	7.82e-33	66.3455
OCEL1	-1.03151	6.44682	-14.8079	8.39e-34	1.1e-32	65.9964
VWA5A	-1.26103	5.91221	-14.8021	8.74e-34	1.14e-32	65.9556
TIMP1	1.36512	6.78501	14.7982	8.98e-34	1.18e-32	65.9285
PLA2G10	-2.60221	7.82749	-14.7932	9.3e-34	1.22e-32	65.8933
LPCAT4	-1.04558	5.73796	-14.7884	9.62e-34	1.26e-32	65.8599
RNF183	1.52344	3.44518	14.7826	1e-33	1.31e-32	65.8187
TSEN15	1.07911	6.60715	14.7734	1.07e-33	1.39e-32	65.7544
TCN2	-1.23304	4.7031	-14.768	1.11e-33	1.44e-32	65.7165
TLN2	-1.01124	4.7398	-14.7651	1.13e-33	1.47e-32	65.6964
LY6G6D	3.85263	4.64721	14.7629	1.15e-33	1.49e-32	65.6809
N6AMT2	1.22488	5.44313	14.7465	1.29e-33	1.67e-32	65.5661
GPT2	1.28952	5.47137	14.7359	1.39e-33	1.79e-32	65.4916
TJP3	-1.21158	5.34754	-14.7273	1.48e-33	1.9e-32	65.4317
TRMT6	1.1982	5.37412	14.7147	1.61e-33	2.07e-32	65.343
NUF2	1.47663	4.9757	14.7041	1.74e-33	2.23e-32	65.2689
ANXA3	1.42066	8.28862	14.6937	1.87e-33	2.39e-32	65.1962
SHCBP1	1.31438	4.20395	14.682	2.03e-33	2.59e-32	65.1139
PTGER4	-1.03944	6.29905	-14.6759	2.12e-33	2.7e-32	65.0714
MFAP5	-2.41615	4.6864	-14.6698	2.21e-33	2.81e-32	65.0285
SGOL2	1.21052	4.32202	14.6592	2.38e-33	3.02e-32	64.9545
SNX8	1.03291	4.48051	14.6522	2.5e-33	3.17e-32	64.9051
UNC5CL	1.47594	4.16616	14.6421	2.69e-33	3.39e-32	64.8348
COL1A1	2.28044	5.35069	14.6294	2.94e-33	3.7e-32	64.7452
TIGD2	1.01009	5.70111	14.6283	2.96e-33	3.72e-32	64.7377
LGR5	2.29063	4.8992	14.6179	3.19e-33	3.99e-32	64.6648
FAM132A	-1.44977	4.99008	-14.5969	3.7e-33	4.61e-32	64.5174
REP15	-3.0329	6.12168	-14.5933	3.79e-33	4.73e-32	64.492
SPC25	1.89234	5.83984	14.5849	4.02e-33	5e-32	64.4336
PTP4A3	1.82431	5.17276	14.5619	4.73e-33	5.85e-32	64.2721
LIPH	-1.89364	6.22691	-14.5524	5.05e-33	6.24e-32	64.2059
NKD1	1.74865	3.63813	14.5487	5.18e-33	6.4e-32	64.1797
RHBDL2	-2.10302	6.13915	-14.5363	5.66e-33	6.96e-32	64.0926
FKBP1B	-1.54718	4.90568	-14.5249	6.13e-33	7.53e-32	64.013
C9orf140	1.8395	6.66988	14.5162	6.52e-33	7.99e-32	63.9518
MTHFD1	1.09561	7.69747	14.514	6.62e-33	8.12e-32	63.936
DNAJB4	-1.14642	5.42056	-14.5129	6.67e-33	8.17e-32	63.9284
CXXC5	1.08081	8.4117	14.5038	7.11e-33	8.7e-32	63.8645
METRNL	-1.20503	6.46217	-14.5031	7.14e-33	8.74e-32	63.86
PRKAR2B	-1.03746	4.60168	-14.5015	7.23e-33	8.83e-32	63.8488
FAM54A	1.64082	5.37804	14.497	7.46e-33	9.1e-32	63.8172
SOCS2	-1.32135	5.04926	-14.4964	7.49e-33	9.14e-32	63.8126
SETBP1	-1.0794	3.94378	-14.4954	7.54e-33	9.19e-32	63.8058
SPON1	-1.8016	4.72688	-14.4919	7.73e-33	9.41e-32	63.7813
LOC100190940	1.95262	3.32966	14.4817	8.31e-33	1.01e-31	63.7095
DTD1	1.13171	6.13908	14.478	8.52e-33	1.03e-31	63.6841
DUSP4	1.99387	5.29227	14.4774	8.56e-33	1.04e-31	63.6799
ADAMTS1	-1.62911	5.73044	-14.4428	1.09e-32	1.31e-31	63.437
RGS13	-2.27739	4.1597	-14.4345	1.16e-32	1.39e-31	63.3788
NUSAP1	1.27552	5.55009	14.4183	1.3e-32	1.56e-31	63.2652
SDHD	-1.02496	7.94854	-14.4012	1.46e-32	1.75e-31	63.1451
MTUS1	-1.04893	6.21175	-14.3976	1.5e-32	1.79e-31	63.1202
NAT1	-1.44003	8.56881	-14.3839	1.65e-32	1.97e-31	63.0238
FSIP1	-1.09097	4.05255	-14.3724	1.79e-32	2.13e-31	62.9429
EXO1	1.24896	5.25955	14.3672	1.86e-32	2.21e-31	62.9065
RAB15	1.47589	6.86635	14.3333	2.36e-32	2.79e-31	62.6687
POP1	1.00696	4.72257	14.3313	2.39e-32	2.83e-31	62.6549
C14orf129	-1.07689	10.2185	-14.33	2.41e-32	2.85e-31	62.646
SH3BGRL2	-1.18102	7.93402	-14.3289	2.43e-32	2.87e-31	62.638
CCNB1	1.86509	7.45635	14.3154	2.68e-32	3.15e-31	62.5434
FHL1	-2.29195	5.42828	-14.3132	2.72e-32	3.2e-31	62.5281
KIF2C	1.45874	5.20004	14.3064	2.85e-32	3.35e-31	62.4801
GINS3	1.15109	5.80039	14.3054	2.87e-32	3.37e-31	62.4731
PRPF6	1.08825	5.74108	14.3001	2.98e-32	3.5e-31	62.4357
CENPW	1.49461	7.92966	14.2781	3.48e-32	4.07e-31	62.2816
SHISA3	-1.31047	3.76137	-14.2648	3.82e-32	4.44e-31	62.1885
STIL	1.28293	5.04962	14.2527	4.16e-32	4.82e-31	62.1035
CMA1	-1.13043	2.90535	-14.2507	4.22e-32	4.88e-31	62.0896
SLC46A3	-1.52549	7.05872	-14.2427	4.46e-32	5.16e-31	62.0332
NEURL1B	-1.30143	8.00281	-14.2352	4.71e-32	5.43e-31	61.9803
ODC1	1.24144	7.96843	14.2347	4.72e-32	5.44e-31	61.9773
CCDC107	-1.00154	6.14415	-14.2305	4.86e-32	5.6e-31	61.9478
PEG3	-1.8405	4.68125	-14.2265	5e-32	5.75e-31	61.9198
FJX1	1.48532	3.54426	14.2209	5.2e-32	5.98e-31	61.8801
C9orf30	1.16836	4.74681	14.213	5.5e-32	6.31e-31	61.8251
PABPC4	1.00935	7.58625	14.1929	6.34e-32	7.24e-31	61.6837
FAM92A1	1.75273	4.57979	14.1839	6.75e-32	7.68e-31	61.6204
IGFBP6	-2.49786	5.50526	-14.1808	6.9e-32	7.84e-31	61.5992
SRPX2	2.51811	4.61769	14.1643	7.75e-32	8.79e-31	61.4834
CCDC138	1.14861	3.52041	14.1638	7.78e-32	8.81e-31	61.4798
MND1	1.65923	5.51495	14.1384	9.3e-32	1.05e-30	61.3016
CCL28	-2.16357	6.52199	-14.135	9.53e-32	1.07e-30	61.2773
FAM55A	-2.71664	6.24971	-14.1289	9.95e-32	1.12e-30	61.2344
CFH	-1.84812	6.07207	-14.1273	1.01e-31	1.13e-30	61.2238
PROX1	1.77825	5.46208	14.1272	1.01e-31	1.13e-30	61.223
SCUBE2	-1.80291	4.54292	-14.1225	1.04e-31	1.17e-30	61.1895
TMEM56	-1.69929	6.89944	-14.1203	1.06e-31	1.18e-30	61.174
PSMG1	1.29525	7.36692	14.0932	1.28e-31	1.42e-30	60.9841
TAF1D	1.0055	6.70537	14.0876	1.33e-31	1.48e-30	60.9446
MCM2	1.03112	5.2149	14.0818	1.39e-31	1.54e-30	60.9042
HEPACAM2	-3.59307	7.19851	-14.069	1.52e-31	1.68e-30	60.8143
CALB2	-1.29499	3.69721	-14.0506	1.73e-31	1.91e-30	60.6853
DISP2	-1.06691	3.11703	-14.0477	1.76e-31	1.95e-30	60.6649
SPINK2	-1.44147	3.21191	-14.0424	1.83e-31	2.02e-30	60.628
ATP8B1	-1.28331	9.3801	-14.0397	1.86e-31	2.06e-30	60.6086
GDPD5	1.86887	3.94284	14.0295	2e-31	2.2e-30	60.5371
SLC7A11	1.36983	4.37766	14.0238	2.08e-31	2.29e-30	60.4975
FAM5C	-1.09173	3.51524	-14.0205	2.13e-31	2.34e-30	60.4743
SHISA2	1.07562	3.00696	13.9909	2.63e-31	2.87e-30	60.2666
MUC4	-1.8536	5.07281	-13.9854	2.73e-31	2.98e-30	60.2275
FLNB	-1.07797	7.76037	-13.9788	2.86e-31	3.12e-30	60.1815
CDC25C	1.17058	4.25215	13.9239	4.21e-31	4.54e-30	59.796
LTK	-1.09418	3.74711	-13.9179	4.39e-31	4.74e-30	59.7539
FAM151A	-1.04922	3.13132	-13.9155	4.46e-31	4.81e-30	59.7375
ADK	1.04326	5.44854	13.9126	4.56e-31	4.91e-30	59.7166
AVPI1	-1.06417	7.21283	-13.909	4.67e-31	5.03e-30	59.6918
PIP5K1B	-1.26067	7.48611	-13.8999	4.99e-31	5.36e-30	59.6275
MARVELD3	-1.32989	6.19517	-13.8947	5.17e-31	5.55e-30	59.591
ASPM	1.58907	5.89478	13.8928	5.24e-31	5.61e-30	59.5781
TNFRSF17	-2.42286	4.67482	-13.8879	5.42e-31	5.8e-30	59.5438
DRAM1	1.25895	4.72185	13.877	5.86e-31	6.25e-30	59.4669
MCOLN2	-1.99078	5.21033	-13.8702	6.14e-31	6.55e-30	59.4194
CDCA5	1.06061	4.57037	13.863	6.47e-31	6.89e-30	59.3684
CHCHD10	-1.01686	10.5911	-13.8425	7.47e-31	7.92e-30	59.2248
CLDN2	2.62313	4.19352	13.8419	7.5e-31	7.95e-30	59.2206
ITGA8	-1.20532	5.16585	-13.8306	8.12e-31	8.59e-30	59.1417
MT1X	-1.74805	7.68666	-13.8237	8.52e-31	9e-30	59.093
TCEA3	-1.14525	5.88943	-13.8197	8.77e-31	9.25e-30	59.0648
SLC26A3	-4.29595	10.9224	-13.8167	8.96e-31	9.44e-30	59.0435
RGS16	1.04243	3.6542	13.8149	9.07e-31	9.55e-30	59.0309
DGAT2	1.20426	4.75833	13.8097	9.41e-31	9.9e-30	58.9947
CALML4	-1.02283	6.84867	-13.7772	1.18e-30	1.24e-29	58.7667
ZNF643	1.05484	3.82277	13.7565	1.37e-30	1.42e-29	58.6214
ADAMDEC1	-2.4792	6.38188	-13.7514	1.42e-30	1.47e-29	58.5857
E2F1	1.01922	5.05453	13.7319	1.63e-30	1.68e-29	58.4489
TSPAN5	1.45904	4.66461	13.7228	1.73e-30	1.79e-29	58.3847
TXNIP	-1.50839	10.0473	-13.7223	1.74e-30	1.8e-29	58.3816
IFIT1	-2.97257	7.33793	-13.7191	1.78e-30	1.83e-29	58.3592
HIST3H2A	1.26403	3.83767	13.717	1.81e-30	1.86e-29	58.3444
SLC12A2	1.50516	8.58305	13.7166	1.81e-30	1.87e-29	58.3415
B3GNT8	-1.29891	6.37582	-13.6922	2.15e-30	2.2e-29	58.1704
CLU	-1.35387	4.77943	-13.6904	2.18e-30	2.23e-29	58.1576
PITX1	1.24495	5.81848	13.69	2.18e-30	2.23e-29	58.1548
B3GNT7	-1.79416	4.51692	-13.6898	2.19e-30	2.24e-29	58.1537
PANK3	-1.17187	5.79223	-13.6729	2.46e-30	2.51e-29	58.0348
GOLM1	-1.4866	7.35512	-13.6714	2.49e-30	2.53e-29	58.0244
MMP1	3.59821	5.91016	13.6498	2.9e-30	2.94e-29	57.8725
MAOB	-1.25394	4.25143	-13.6394	3.12e-30	3.15e-29	57.7997
ANGPTL1	-1.84214	3.44711	-13.6336	3.25e-30	3.28e-29	57.759
AGT	1.81817	4.55551	13.6078	3.9e-30	3.92e-29	57.5778
CHST5	-1.72456	4.21862	-13.6042	4e-30	4.01e-29	57.5531
STC2	1.4249	3.25021	13.5874	4.5e-30	4.49e-29	57.435
HES6	1.41942	8.37175	13.5629	5.35e-30	5.31e-29	57.2628
RAD51AP1	1.37741	5.38053	13.5594	5.48e-30	5.43e-29	57.2383
ACO2	-1.00632	6.94264	-13.55	5.85e-30	5.79e-29	57.1728
CGN	-1.58096	6.75197	-13.5163	7.42e-30	7.29e-29	56.9363
DDX39	1.03825	6.63565	13.5029	8.15e-30	7.99e-29	56.8422
SLC35A3	-1.04901	7.26698	-13.4974	8.48e-30	8.3e-29	56.8035
MPP6	1.22481	3.10789	13.4864	9.16e-30	8.95e-29	56.7266
FAM55B	-1.94863	4.99392	-13.4427	1.25e-29	1.21e-28	56.4202
MFAP4	-2.09678	5.33031	-13.4373	1.29e-29	1.26e-28	56.3819
PLCG2	-1.34167	5.38487	-13.4158	1.51e-29	1.45e-28	56.2312
ISX	-1.42103	5.00111	-13.4121	1.54e-29	1.49e-28	56.2052
DTL	1.38348	5.26479	13.3902	1.8e-29	1.73e-28	56.052
HJURP	1.2206	6.87503	13.3875	1.84e-29	1.76e-28	56.0332
GYLTL1B	1.51017	3.19783	13.3851	1.87e-29	1.79e-28	56.0158
MAL	-1.33474	4.11059	-13.3763	1.99e-29	1.9e-28	55.9545
KRT20	-2.1942	11.7805	-13.3503	2.38e-29	2.27e-28	55.7725
PRR5L	-1.20727	7.03331	-13.3292	2.77e-29	2.62e-28	55.624
DHRS1	-1.19658	6.41308	-13.3253	2.84e-29	2.69e-28	55.5968
ANGPT2	1.15487	3.56982	13.3034	3.32e-29	3.12e-28	55.4434
CDK3	-1.12502	4.72527	-13.3001	3.4e-29	3.19e-28	55.4201
HAPLN1	-1.11189	3.90185	-13.2904	3.64e-29	3.41e-28	55.3522
DAO	-1.23778	2.98927	-13.2846	3.79e-29	3.55e-28	55.3118
SQLE	1.56812	6.87119	13.2821	3.86e-29	3.61e-28	55.2939
IGSF10	-1.41138	3.03797	-13.2793	3.93e-29	3.68e-28	55.2743
SLC20A2	-1.03675	6.16685	-13.2602	4.5e-29	4.2e-28	55.1403
CASP5	-1.94004	4.33318	-13.2552	4.66e-29	4.34e-28	55.1056
PCSK7	-1.08002	6.52975	-13.2544	4.68e-29	4.36e-28	55.1
C9orf125	-1.49677	6.17417	-13.2538	4.7e-29	4.38e-28	55.096
OPN3	-1.36328	8.014	-13.2503	4.82e-29	4.48e-28	55.0715
MCM4	1.23626	5.39288	13.2397	5.2e-29	4.81e-28	54.9966
LXN	-1.23205	7.43558	-13.2166	6.11e-29	5.64e-28	54.8353
FKBP10	1.67913	6.27148	13.1939	7.17e-29	6.61e-28	54.6761
MELK	1.07743	4.14672	13.184	7.68e-29	7.07e-28	54.6066
CLEC10A	-1.04383	3.26512	-13.1775	8.04e-29	7.38e-28	54.561
EIF4EBP1	1.10074	7.48832	13.1604	9.07e-29	8.3e-28	54.4416
FOXD2	-1.23389	5.2194	-13.1593	9.14e-29	8.36e-28	54.4339
ELAVL4	-1.45301	3.47379	-13.1558	9.37e-29	8.56e-28	54.409
MT1G	-3.02857	10.2082	-13.151	9.69e-29	8.85e-28	54.3753
FAM111B	1.3252	4.54251	13.1106	1.29e-28	1.16e-27	54.0927
HPSE	-1.30694	5.10811	-13.1092	1.3e-28	1.18e-27	54.0825
KCNE3	1.12939	6.15661	13.1072	1.32e-28	1.19e-27	54.0689
AIFM3	-1.39387	5.65695	-13.0839	1.55e-28	1.4e-27	53.9057
SEPP1	-1.55688	11.2627	-13.0382	2.14e-28	1.91e-27	53.5852
TSHZ1	-1.00546	7.81399	-13.0332	2.22e-28	1.98e-27	53.5508
SCGB2A1	-2.50425	4.97023	-13.017	2.49e-28	2.21e-27	53.4369
CENPF	1.49271	6.43151	13.015	2.52e-28	2.24e-27	53.4232
LRMP	-1.08794	4.02152	-13.0115	2.58e-28	2.3e-27	53.3986
RRM2	1.71753	7.70225	13.005	2.7e-28	2.4e-27	53.3533
EIF2C2	1.13852	5.01719	12.9969	2.86e-28	2.53e-27	53.2961
MEP1A	-2.30179	8.04479	-12.9963	2.87e-28	2.54e-27	53.2925
FAM57A	1.02684	4.549	12.9926	2.95e-28	2.6e-27	53.2663
FBXO32	-1.89851	6.40418	-12.9899	3.01e-28	2.65e-27	53.2475
FITM2	1.00138	3.21036	12.9874	3.06e-28	2.7e-27	53.2299
GIMAP7	-1.58075	6.13193	-12.9791	3.24e-28	2.86e-27	53.1717
KIFC1	1.34556	5.77339	12.9747	3.35e-28	2.94e-27	53.1407
FIGF	-1.26243	3.38493	-12.9718	3.41e-28	3e-27	53.1207
ABP1	-1.79514	9.12281	-12.9498	3.98e-28	3.49e-27	52.9668
FCGBP	-4.05098	10.1386	-12.9231	4.81e-28	4.2e-27	52.7798
FAM46C	-1.40983	5.44728	-12.9215	4.86e-28	4.24e-27	52.7689
WBSCR26	-1.64676	5.71906	-12.92	4.91e-28	4.28e-27	52.7582
CYBRD1	-1.38889	5.37247	-12.9069	5.39e-28	4.69e-27	52.6666
ACSF2	-1.52347	6.42543	-12.8914	6e-28	5.22e-27	52.5583
HMMR	1.35126	5.90388	12.8762	6.68e-28	5.79e-27	52.4517
MOSC2	-1.11238	6.94087	-12.8619	7.38e-28	6.38e-27	52.352
FAP	2.21879	3.87811	12.8526	7.89e-28	6.8e-27	52.2867
MYOC	-1.49952	3.20219	-12.8334	9.02e-28	7.76e-27	52.1524
GGTA1	-1.63582	4.63057	-12.8314	9.15e-28	7.86e-27	52.1383
CAPN13	-1.60496	4.43181	-12.8206	9.87e-28	8.46e-27	52.0629
UCHL1	-1.62941	4.33455	-12.8182	1e-27	8.59e-27	52.0461
FNBP1	-1.21712	5.29025	-12.8102	1.06e-27	9.08e-27	51.9906
CYP39A1	1.24984	3.81391	12.8062	1.09e-27	9.33e-27	51.9622
NDN	-1.74749	5.52459	-12.8061	1.09e-27	9.33e-27	51.9613
SERPINH1	1.0777	6.86833	12.803	1.12e-27	9.52e-27	51.9399
SEMA4G	-1.27311	6.22472	-12.7904	1.22e-27	1.04e-26	51.8516
F2RL1	-1.39546	7.34314	-12.7824	1.29e-27	1.09e-26	51.7957
RECQL4	1.04969	5.54515	12.7653	1.46e-27	1.23e-26	51.6763
BDH1	-1.18514	6.24395	-12.7608	1.5e-27	1.27e-26	51.6447
COLEC12	-1.8915	5.84559	-12.7474	1.65e-27	1.39e-26	51.551
TMTC1	-1.01701	4.41401	-12.7207	1.99e-27	1.67e-26	51.3644
DQX1	-1.37686	4.82138	-12.6837	2.58e-27	2.15e-26	51.1059
EBF1	-1.43341	4.52418	-12.6715	2.81e-27	2.33e-26	51.021
NAT2	-2.01591	7.41705	-12.6699	2.84e-27	2.36e-26	51.01
EPHB3	1.60248	7.07296	12.6615	3.01e-27	2.49e-26	50.9514
CCL21	-1.94275	5.08848	-12.6527	3.2e-27	2.65e-26	50.8899
GIMAP5	-1.06887	5.28777	-12.6521	3.22e-27	2.66e-26	50.8856
MEP1B	-2.3905	3.74073	-12.6512	3.24e-27	2.68e-26	50.879
TM6SF2	-1.01125	3.66349	-12.6464	3.35e-27	2.76e-26	50.846
KIF23	1.29211	5.46914	12.6104	4.31e-27	3.54e-26	50.5941
ASF1B	1.02975	4.0642	12.6096	4.34e-27	3.56e-26	50.5885
SLC9A3R1	-1.1109	8.70775	-12.601	4.61e-27	3.77e-26	50.5286
HMOX1	-1.31374	5.49872	-12.5993	4.66e-27	3.82e-26	50.5171
ADRA2A	-2.41568	6.08246	-12.5981	4.7e-27	3.84e-26	50.5087
KRT12	-1.11411	3.05843	-12.5945	4.82e-27	3.94e-26	50.4837
CDT1	1.14315	5.08179	12.5691	5.76e-27	4.69e-26	50.3058
DUSP2	1.55938	5.29666	12.5412	7e-27	5.67e-26	50.1113
GSTZ1	-1.09845	5.4234	-12.5102	8.7e-27	7.02e-26	49.8949
FAM64A	1.29358	5.11644	12.4771	1.1e-26	8.79e-26	49.6646
FCER1A	-1.49097	4.00869	-12.4421	1.4e-26	1.12e-25	49.4205
SH3PXD2B	1.05716	6.29015	12.4405	1.42e-26	1.13e-25	49.409
MYH11	-2.2703	6.09832	-12.4256	1.57e-26	1.25e-25	49.305
MB	-1.33939	5.11546	-12.4235	1.6e-26	1.27e-25	49.2908
C15orf23	1.04119	6.74276	12.4153	1.69e-26	1.34e-25	49.2332
RTN1	-1.24997	3.98743	-12.4081	1.78e-26	1.41e-25	49.1831
B3GNT6	-1.55392	4.98426	-12.3982	1.91e-26	1.5e-25	49.1142
SSPN	-1.28849	5.50488	-12.3959	1.94e-26	1.53e-25	49.0984
C1orf59	1.05215	5.64623	12.3829	2.12e-26	1.67e-25	49.0079
FOXM1	1.15172	3.74016	12.3784	2.19e-26	1.72e-25	48.9764
SIGLEC1	-1.11119	3.56498	-12.3641	2.42e-26	1.9e-25	48.8765
LPCAT1	1.08079	6.05484	12.3536	2.6e-26	2.04e-25	48.8037
CLCA1	-4.29961	8.36445	-12.3448	2.77e-26	2.16e-25	48.742
GZMB	2.40975	4.69152	12.3294	3.08e-26	2.4e-25	48.6348
PCSK5	-1.11904	5.65602	-12.3105	3.52e-26	2.73e-25	48.5035
APOC2	1.97714	4.17971	12.3072	3.6e-26	2.79e-25	48.4803
S100A2	1.87932	4.24936	12.2978	3.84e-26	2.97e-25	48.4154
PLS3	1.23766	7.72626	12.2572	5.11e-26	3.93e-25	48.1326
FOXF2	-1.68777	6.47103	-12.2548	5.19e-26	4e-25	48.1157
C2orf70	1.01953	3.82043	12.2374	5.87e-26	4.51e-25	47.9944
ABCB1	-1.1135	5.30751	-12.2313	6.12e-26	4.7e-25	47.9525
OASL	-2.30638	6.68885	-12.2293	6.21e-26	4.76e-25	47.9384
LACTB2	1.01473	8.36996	12.2078	7.21e-26	5.52e-25	47.7886
BUB1B	1.28766	6.10148	12.1981	7.72e-26	5.89e-25	47.7213
FZD3	1.00823	3.35242	12.1932	7.99e-26	6.09e-25	47.6871
ITLN1	-4.21137	7.94478	-12.1825	8.61e-26	6.54e-25	47.6126
CTSL2	1.62443	5.36728	12.1783	8.87e-26	6.73e-25	47.5834
TLCD1	1.35269	5.53265	12.1668	9.61e-26	7.27e-25	47.5035
PRKCB	-1.16736	3.80173	-12.1594	1.01e-25	7.64e-25	47.4521
ZNF415	-1.36437	4.35291	-12.1585	1.02e-25	7.68e-25	47.4462
FERMT1	1.0306	5.89564	12.1471	1.1e-25	8.29e-25	47.3668
CDKN3	1.26174	6.15368	12.1466	1.11e-25	8.32e-25	47.3631
BCHE	-1.79669	3.34139	-12.1161	1.37e-25	1.02e-24	47.1511
CAMK2N1	-1.24218	8.88472	-12.1111	1.42e-25	1.06e-24	47.1164
LRRN4CL	-1.0548	4.25944	-12.0938	1.6e-25	1.19e-24	46.9967
SMPD3	-1.13987	4.98117	-12.0892	1.65e-25	1.23e-24	46.9649
DEPDC1B	1.22737	5.75942	12.0828	1.73e-25	1.28e-24	46.9205
CALU	1.10466	7.69244	12.0811	1.75e-25	1.3e-24	46.9086
CRYAB	-1.09109	4.6835	-12.0712	1.87e-25	1.39e-24	46.8395
TNS4	1.31242	4.06198	12.0502	2.17e-25	1.6e-24	46.6938
COL7A1	1.38333	4.64364	12.0416	2.3e-25	1.69e-24	46.6344
ZC3H12C	-1.1217	5.02156	-12.0406	2.32e-25	1.71e-24	46.6275
STAP2	-1.27641	8.38055	-12.0363	2.39e-25	1.76e-24	46.5972
EGLN3	-1.18696	5.21761	-12.0191	2.69e-25	1.97e-24	46.478
DDIT4	1.35082	7.17205	12.0156	2.76e-25	2.02e-24	46.4533
SERPINB5	1.50928	3.53106	12.0123	2.82e-25	2.06e-24	46.4308
A1CF	-1.30562	6.55548	-11.9993	3.09e-25	2.25e-24	46.3405
SI	-1.93648	4.5967	-11.9887	3.33e-25	2.42e-24	46.2671
TACSTD2	1.39237	3.67559	11.9759	3.64e-25	2.64e-24	46.1782
C18orf18	-1.15354	5.24313	-11.9706	3.77e-25	2.74e-24	46.1416
FOLR2	-1.04033	4.23994	-11.9591	4.09e-25	2.96e-24	46.0619
FAM134B	-1.58536	8.48482	-11.9589	4.09e-25	2.96e-24	46.0607
FAM150A	1.40552	3.20418	11.9412	4.63e-25	3.34e-24	45.938
DHCR7	1.14071	6.28381	11.9205	5.35e-25	3.84e-24	45.7942
SLC23A3	-1.44561	4.24411	-11.9106	5.73e-25	4.1e-24	45.7258
C2orf72	-1.27534	5.3915	-11.9095	5.77e-25	4.13e-24	45.7182
EPHB2	1.04559	5.64565	11.903	6.04e-25	4.32e-24	45.6731
HMGCS2	-3.09442	9.02599	-11.8796	7.11e-25	5.05e-24	45.5106
SLC44A4	-1.54247	8.45814	-11.8738	7.4e-25	5.26e-24	45.4704
MST1P9	-1.69128	3.49735	-11.8722	7.49e-25	5.32e-24	45.4593
KCTD14	1.27742	6.14615	11.86	8.15e-25	5.76e-24	45.3752
INSL5	-3.64559	4.63687	-11.8433	9.15e-25	6.46e-24	45.2597
DDX60L	-1.29185	7.26458	-11.8377	9.52e-25	6.71e-24	45.2204
SPINK5	-1.75934	4.94478	-11.8121	1.14e-24	7.98e-24	45.0432
ZAK	1.31315	5.35444	11.8117	1.14e-24	8e-24	45.0406
IGF1	-1.29249	4.45148	-11.8101	1.15e-24	8.08e-24	45.0298
GPR143	1.55096	4.84695	11.7888	1.34e-24	9.34e-24	44.8823
TFCP2L1	-1.09701	5.4989	-11.7805	1.42e-24	9.87e-24	44.825
C7orf36	1.01105	7.49971	11.7696	1.53e-24	1.06e-23	44.7494
IGHA1	-2.76218	8.2948	-11.7681	1.54e-24	1.07e-23	44.7393
SH3KBP1	-1.04993	7.39559	-11.7658	1.57e-24	1.09e-23	44.7229
KCNQ1	1.09381	6.37984	11.7595	1.64e-24	1.14e-23	44.6797
GHR	-1.57642	4.36081	-11.7344	1.95e-24	1.35e-23	44.5064
SPARCL1	-2.11427	7.94241	-11.7063	2.37e-24	1.63e-23	44.3119
CCL13	-1.44232	5.02015	-11.7017	2.45e-24	1.69e-23	44.2803
C15orf48	-1.68875	11.0878	-11.7014	2.45e-24	1.69e-23	44.2782
SPDEF	-1.35363	5.10868	-11.6906	2.64e-24	1.82e-23	44.2032
C10orf99	-2.418	10.094	-11.6879	2.69e-24	1.85e-23	44.1847
CCDC64B	-1.16263	5.48367	-11.679	2.87e-24	1.96e-23	44.1231
NR0B2	1.22385	3.6704	11.668	3.09e-24	2.11e-23	44.0475
NEDD9	-1.07886	6.08529	-11.6657	3.14e-24	2.15e-23	44.0316
SPINT1	-1.0773	6.89801	-11.6633	3.2e-24	2.18e-23	44.0148
CYP2S1	1.33364	6.29991	11.6606	3.26e-24	2.22e-23	43.9965
C14orf50	-1.28806	5.70893	-11.6571	3.34e-24	2.28e-23	43.9722
CCL24	1.73836	4.39769	11.6565	3.35e-24	2.28e-23	43.9679
BLM	1.09675	5.67226	11.6413	3.72e-24	2.53e-23	43.8627
FADS1	1.36405	4.45225	11.6347	3.9e-24	2.64e-23	43.8174
FOXA2	1.42723	4.65592	11.6337	3.92e-24	2.66e-23	43.8103
C8G	-1.12784	3.75099	-11.6232	4.22e-24	2.86e-23	43.7379
STC1	1.2786	3.82184	11.6213	4.28e-24	2.89e-23	43.7251
CCDC80	-1.90856	4.89272	-11.5947	5.14e-24	3.46e-23	43.5416
FEN1	1.13165	6.84269	11.5838	5.54e-24	3.72e-23	43.4666
C13orf18	1.59265	6.16219	11.5695	6.12e-24	4.1e-23	43.3677
ACVR1C	-1.0749	4.52298	-11.5647	6.33e-24	4.24e-23	43.3344
MAN1A1	-1.06204	6.71163	-11.5619	6.46e-24	4.32e-23	43.3151
CEL	3.09965	4.00114	11.5536	6.84e-24	4.56e-23	43.258
SLC27A5	1.66369	4.65495	11.5377	7.63e-24	5.09e-23	43.1485
TTK	1.48768	6.48022	11.5281	8.16e-24	5.42e-23	43.0824
DDX58	-1.43734	5.69298	-11.5154	8.91e-24	5.9e-23	42.9945
SAMD13	-1.34538	7.68109	-11.5045	9.61e-24	6.36e-23	42.9194
CENPE	1.19645	5.67831	11.491	1.05e-23	6.97e-23	42.827
CKB	-2.28631	9.9959	-11.4889	1.07e-23	7.06e-23	42.8126
SERTAD4	-1.38199	4.69472	-11.4681	1.24e-23	8.12e-23	42.6689
STX19	-1.37974	6.62533	-11.4627	1.28e-23	8.42e-23	42.632
KLK10	1.34515	3.1382	11.4591	1.32e-23	8.63e-23	42.6071
GGH	1.30897	9.54395	11.4543	1.36e-23	8.91e-23	42.5743
TTC28	-1.13758	4.7668	-11.453	1.37e-23	8.98e-23	42.5652
FAM129A	-1.66327	5.56656	-11.4488	1.41e-23	9.23e-23	42.5365
GPM6B	-1.04877	3.12704	-11.4445	1.45e-23	9.51e-23	42.5067
CPA3	-2.14778	6.61309	-11.442	1.48e-23	9.66e-23	42.4897
C21orf88	-2.02212	3.66478	-11.4357	1.55e-23	1.01e-22	42.4464
PHGR1	-1.41977	12.3721	-11.4209	1.71e-23	1.11e-22	42.3447
PLN	-2.75943	5.84641	-11.4113	1.83e-23	1.19e-22	42.2785
KCNMA1	-1.21981	4.10037	-11.4057	1.9e-23	1.23e-22	42.2396
LY6E	1.4211	5.31457	11.4055	1.9e-23	1.23e-22	42.2386
LOC401093	-1.17761	3.78722	-11.3818	2.24e-23	1.45e-22	42.0753
FGFBP1	-2.01014	6.12045	-11.3579	2.65e-23	1.7e-22	41.9115
CCL8	-1.57767	4.64763	-11.3189	3.46e-23	2.21e-22	41.6436
DLGAP5	1.31241	6.14837	11.3168	3.51e-23	2.24e-22	41.629
CA9	2.1563	3.45692	11.3164	3.52e-23	2.24e-22	41.6262
LGALS4	-1.50146	11.3423	-11.2843	4.4e-23	2.78e-22	41.4059
CXCL2	2.24956	7.29506	11.2629	5.1e-23	3.22e-22	41.2594
ERN2	-1.16537	5.85742	-11.2572	5.3e-23	3.34e-22	41.2203
CCNA2	1.4229	6.70871	11.2541	5.41e-23	3.41e-22	41.1991
OSTalpha	-1.22722	3.67229	-11.2345	6.2e-23	3.9e-22	41.0649
BGN	1.16171	4.20247	11.2275	6.5e-23	4.09e-22	41.0167
LAPTM4B	1.09485	8.38617	11.2248	6.63e-23	4.16e-22	40.9984
MEIS1	-1.30775	4.0893	-11.2238	6.67e-23	4.19e-22	40.991
NOSTRIN	-1.08627	6.51654	-11.2138	7.15e-23	4.47e-22	40.9228
SYNPO2	-1.66225	4.39314	-11.2085	7.42e-23	4.64e-22	40.8863
LEAP2	-1.14972	4.29575	-11.1878	8.55e-23	5.32e-22	40.7444
NIPAL1	-1.16458	6.48626	-11.1804	9e-23	5.6e-22	40.6939
NR1H4	-2.06571	4.25531	-11.1647	1e-22	6.21e-22	40.5867
POLE2	1.21278	5.36303	11.1552	1.07e-22	6.63e-22	40.5212
DSCR6	1.39	3.00346	11.1518	1.1e-22	6.77e-22	40.498
RBMS3	-1.06059	4.12293	-11.1448	1.15e-22	7.1e-22	40.4504
IL18	-1.36678	6.61621	-11.1317	1.26e-22	7.75e-22	40.3606
ZMAT1	-1.21426	3.85286	-11.1304	1.27e-22	7.82e-22	40.3515
PTX3	-1.25516	3.55488	-11.1164	1.4e-22	8.58e-22	40.2561
SP5	1.33612	4.70612	11.1109	1.45e-22	8.9e-22	40.2187
COL10A1	2.53037	3.47085	11.0875	1.7e-22	1.04e-21	40.0586
SLC35D3	1.34809	3.21725	11.0826	1.76e-22	1.08e-21	40.0247
GNAI1	-1.20136	5.02982	-11.0718	1.9e-22	1.16e-21	39.9512
MYLK	-2.05846	8.69337	-11.0573	2.1e-22	1.28e-21	39.8519
IGJ	-2.99236	8.76574	-11.0556	2.12e-22	1.29e-21	39.8406
FABP1	-2.65048	11.7025	-11.0358	2.43e-22	1.47e-21	39.7053
CDA	-1.97421	6.0802	-11.0246	2.63e-22	1.59e-21	39.629
LGALS9	-1.05549	5.5816	-11.0232	2.65e-22	1.6e-21	39.6193
BEX4	-1.92932	6.5559	-11.0203	2.7e-22	1.63e-21	39.5998
CLDN7	-1.20327	9.91696	-11.016	2.79e-22	1.68e-21	39.5699
SAMD9L	-1.22674	4.64724	-11.0141	2.82e-22	1.7e-21	39.5572
GINS2	1.40875	5.39944	11.0009	3.09e-22	1.86e-21	39.4669
BHLHE40	1.11752	5.32852	10.9453	4.52e-22	2.69e-21	39.0883
MMP12	2.56911	7.15459	10.9417	4.64e-22	2.76e-21	39.0634
TMEM45B	-1.43241	8.67426	-10.9216	5.32e-22	3.16e-21	38.9264
GYPC	-1.36497	5.97672	-10.9068	5.89e-22	3.49e-21	38.8257
MSX1	1.33124	3.78891	10.8953	6.37e-22	3.77e-21	38.7473
PLEKHB1	1.02964	4.51755	10.878	7.17e-22	4.23e-21	38.6301
TRIP6	1.23361	6.52656	10.8512	8.61e-22	5.05e-21	38.4479
EDNRA	1.05072	4.24082	10.8315	9.86e-22	5.76e-21	38.3134
BTNL8	-3.04303	5.66825	-10.8276	1.01e-21	5.91e-21	38.2874
SLIT2	-1.43727	4.58236	-10.8116	1.13e-21	6.58e-21	38.1782
LOC283859	1.30078	3.64838	10.8089	1.15e-21	6.69e-21	38.1605
ASPHD1	1.2303	3.06303	10.7923	1.29e-21	7.47e-21	38.0477
ISG20	-1.53163	7.56467	-10.7909	1.3e-21	7.54e-21	38.0376
TWIST1	1.61784	3.74949	10.7881	1.33e-21	7.68e-21	38.0187
MFSD4	-1.43421	4.67663	-10.7865	1.34e-21	7.76e-21	38.0082
PLS1	-1.29145	9.70113	-10.7863	1.34e-21	7.77e-21	38.0069
ELOVL6	-1.2304	6.18227	-10.7615	1.59e-21	9.14e-21	37.8387
IFITM2	1.1626	9.36442	10.7472	1.75e-21	1.01e-20	37.7412
ADA	1.06976	5.38904	10.7409	1.83e-21	1.05e-20	37.6984
AKR1C1	-1.99822	4.54657	-10.7375	1.87e-21	1.07e-20	37.6756
CADPS	1.65409	4.40534	10.7354	1.9e-21	1.09e-20	37.6615
SLC22A4	-1.38287	4.88631	-10.731	1.96e-21	1.12e-20	37.6317
IFIT2	-1.26523	4.23851	-10.7092	2.27e-21	1.29e-20	37.4838
KCTD12	-1.41208	6.78655	-10.7045	2.34e-21	1.33e-20	37.4522
ZNF469	1.13438	3.61578	10.6591	3.19e-21	1.79e-20	37.1445
CCL23	-1.01284	3.45397	-10.6444	3.53e-21	1.98e-20	37.0453
VLDLR	-1.54448	4.93455	-10.6413	3.6e-21	2.02e-20	37.0243
LOC100127888	1.97517	3.57356	10.6161	4.28e-21	2.39e-20	36.8535
KLRC1	-1.22179	4.43701	-10.6007	4.75e-21	2.64e-20	36.7496
HGD	-1.5428	5.68315	-10.5451	6.93e-21	3.82e-20	36.3743
APOBEC3B	-1.60571	7.40864	-10.5403	7.16e-21	3.94e-20	36.3416
C9orf24	-1.05784	4.58691	-10.5387	7.24e-21	3.99e-20	36.3309
AOC3	-1.09283	3.91114	-10.5191	8.27e-21	4.54e-20	36.1988
MUC2	-3.11388	7.08746	-10.5165	8.42e-21	4.61e-20	36.1814
PPP1R14D	-1.33203	8.6543	-10.5154	8.48e-21	4.65e-20	36.1738
AURKB	1.1077	6.17409	10.4901	1.01e-20	5.49e-20	36.0033
CST1	1.96832	3.39751	10.4498	1.32e-20	7.18e-20	35.7317
SLC20A1	-1.14549	8.88416	-10.4454	1.36e-20	7.39e-20	35.7021
CYP2C18	-1.54083	5.14369	-10.4448	1.37e-20	7.43e-20	35.6977
CORO2A	-1.01452	6.75154	-10.415	1.68e-20	9.05e-20	35.4975
C12orf36	-1.57358	5.80663	-10.3878	2.01e-20	1.08e-19	35.3146
EFEMP1	-2.00293	7.21589	-10.3841	2.07e-20	1.11e-19	35.2895
CNGA1	-1.12101	3.59137	-10.3728	2.23e-20	1.2e-19	35.2135
ZFPM2	-1.02313	3.55944	-10.329	3e-20	1.6e-19	34.9199
DEFB1	-2.1035	6.11172	-10.3275	3.03e-20	1.61e-19	34.9101
MMP10	1.87625	3.12837	10.3109	3.39e-20	1.8e-19	34.7981
GZMA	-1.64604	6.55779	-10.3086	3.44e-20	1.83e-19	34.7828
NCAPD2	1.04981	5.81187	10.3048	3.53e-20	1.87e-19	34.7577
RASSF6	-1.04634	5.0782	-10.3023	3.59e-20	1.9e-19	34.7406
COL5A1	1.31761	5.67374	10.2831	4.08e-20	2.16e-19	34.6121
SERINC2	-1.28867	8.00244	-10.2806	4.15e-20	2.19e-19	34.5954
ENPP2	-1.23604	6.55857	-10.2789	4.2e-20	2.22e-19	34.584
CDC42EP5	-1.03621	8.43398	-10.2735	4.36e-20	2.3e-19	34.5479
QPCT	1.73122	6.36393	10.2641	4.64e-20	2.44e-19	34.4848
RBPMS2	-1.17538	3.9703	-10.2523	5.02e-20	2.64e-19	34.4061
KIF15	1.15183	5.17438	10.2439	5.32e-20	2.79e-19	34.3496
ELOVL5	1.15696	6.22189	10.2376	5.55e-20	2.9e-19	34.3072
HSD3B2	-2.20706	3.73479	-10.2312	5.79e-20	3.03e-19	34.2649
HS6ST2	1.02262	3.2671	10.2203	6.23e-20	3.25e-19	34.192
BCL2L15	-1.37545	7.32772	-10.2139	6.51e-20	3.39e-19	34.1489
SFRP2	-2.64952	5.52043	-10.2011	7.1e-20	3.69e-19	34.0632
RSPO3	-1.94589	6.11957	-10.1969	7.3e-20	3.79e-19	34.0356
KCNN4	1.32191	7.19796	10.1952	7.38e-20	3.83e-19	34.0238
CAPN9	-1.30727	3.99155	-10.1909	7.6e-20	3.94e-19	33.9953
FBLN2	-1.54731	5.71544	-10.1679	8.87e-20	4.59e-19	33.8416
KRT7	1.22463	3.1431	10.1652	9.03e-20	4.67e-19	33.8234
COL17A1	-1.94796	7.81664	-10.1439	1.04e-19	5.37e-19	33.6811
PRELP	-1.18471	3.99046	-10.1384	1.08e-19	5.56e-19	33.6446
DES	-2.75815	5.74335	-10.1362	1.1e-19	5.65e-19	33.6297
PROCR	1.23887	5.91292	10.1289	1.15e-19	5.92e-19	33.5816
HSPA2	-1.52703	6.69464	-10.1217	1.21e-19	6.22e-19	33.533
MYEOV	1.20096	3.98219	10.1181	1.24e-19	6.36e-19	33.5092
MUC12	-1.74201	6.0647	-10.0874	1.52e-19	7.77e-19	33.3045
APCDD1	1.68258	5.44501	10.083	1.57e-19	8e-19	33.2753
POU2AF1	-1.88546	5.98235	-10.0789	1.61e-19	8.22e-19	33.2483
MGP	-1.75996	6.52057	-10.0737	1.67e-19	8.5e-19	33.2136
GRHL3	1.01196	2.8037	10.0654	1.76e-19	8.98e-19	33.1584
TSC22D3	-1.07547	5.75582	-10.0281	2.27e-19	1.15e-18	32.9102
CCL15	-1.13106	9.21362	-10.0264	2.29e-19	1.16e-18	32.8988
COL9A3	1.93424	4.59822	10.0243	2.32e-19	1.18e-18	32.8846
CTTNBP2	1.28202	4.83255	10.0086	2.58e-19	1.3e-18	32.7802
BMP7	1.76711	4.06417	10.0042	2.66e-19	1.34e-18	32.7514
HAND2	-1.42497	3.74845	-9.99754	2.78e-19	1.4e-18	32.707
HOXB8	1.7833	5.81953	9.99294	2.87e-19	1.44e-18	32.6765
LRRC31	-1.24408	5.35503	-9.99288	2.87e-19	1.44e-18	32.6761
SLC39A5	-1.22286	7.15602	-9.95652	3.66e-19	1.82e-18	32.4348
HBB	-2.07094	9.05237	-9.94421	3.97e-19	1.98e-18	32.3532
OAS1	-1.21338	7.5695	-9.90135	5.29e-19	2.61e-18	32.0692
PHGDH	1.67184	5.77974	9.89122	5.65e-19	2.79e-18	32.0021
TMEM158	1.23253	6.70073	9.87877	6.14e-19	3.02e-18	31.9197
SLC6A8	-1.32416	7.06949	-9.87044	6.49e-19	3.19e-18	31.8647
PBK	1.29508	5.36659	9.86283	6.83e-19	3.35e-18	31.8143
PCDH20	-1.75279	4.85675	-9.86007	6.96e-19	3.41e-18	31.7961
FAM177B	-1.23975	3.94071	-9.84996	7.44e-19	3.64e-18	31.7292
UGT2B15	-3.62457	7.52256	-9.80324	1.02e-18	4.93e-18	31.4207
S100P	1.93592	10.6942	9.79247	1.09e-18	5.28e-18	31.3496
UGT2B17	-4.45442	7.57351	-9.79131	1.1e-18	5.32e-18	31.342
GPR120	-1.18399	4.71995	-9.7649	1.31e-18	6.31e-18	31.1679
PTGIS	-1.02238	3.73374	-9.75947	1.36e-18	6.53e-18	31.1321
OIP5	1.17502	6.36221	9.7246	1.71e-18	8.18e-18	30.9025
PABPC1L	1.03108	4.22006	9.71449	1.83e-18	8.73e-18	30.836
LCN2	2.08196	9.81246	9.7131	1.85e-18	8.8e-18	30.8268
CXCL5	2.53416	3.56967	9.7082	1.91e-18	9.08e-18	30.7947
DUSP5	-1.21974	6.99606	-9.69697	2.06e-18	9.76e-18	30.7208
SLITRK6	-1.69256	4.14954	-9.68733	2.19e-18	1.04e-17	30.6574
TUBB3	1.59646	6.1049	9.67786	2.33e-18	1.1e-17	30.5952
GSDMB	-1.2453	7.04902	-9.67767	2.34e-18	1.1e-17	30.594
DCN	-1.40489	7.52203	-9.66859	2.48e-18	1.17e-17	30.5344
KLF2	-1.05687	7.58702	-9.66241	2.58e-18	1.22e-17	30.4937
SYNM	-1.74128	5.10914	-9.63132	3.17e-18	1.49e-17	30.2898
C4orf31	-1.42355	5.20952	-9.63102	3.18e-18	1.49e-17	30.2878
GNG4	1.84462	4.63594	9.62702	3.27e-18	1.53e-17	30.2616
GIMAP4	-1.16509	5.02993	-9.62194	3.38e-18	1.58e-17	30.2282
OLFML2B	1.16588	4.93391	9.62181	3.38e-18	1.58e-17	30.2274
PMP22	-1.21294	6.9068	-9.60911	3.68e-18	1.71e-17	30.1442
CLRN3	-1.23683	9.13703	-9.60247	3.84e-18	1.79e-17	30.1007
OTC	-1.35999	3.69724	-9.5886	4.21e-18	1.96e-17	30.0098
CRAT	-1.0648	7.14718	-9.56952	4.77e-18	2.21e-17	29.8849
ARMCX1	-1.34668	5.40415	-9.56156	5.03e-18	2.32e-17	29.8329
ASB2	-1.18658	4.04313	-9.54514	5.61e-18	2.59e-17	29.7255
CENPK	1.1047	5.54608	9.5433	5.67e-18	2.62e-17	29.7135
CAV1	-1.5056	7.92238	-9.54274	5.69e-18	2.62e-17	29.7098
C19orf33	-1.27253	10.3332	-9.53984	5.8e-18	2.67e-17	29.6908
GPR128	-1.82983	5.30191	-9.53359	6.05e-18	2.78e-17	29.65
PNMA1	-1.15114	5.95099	-9.52939	6.22e-18	2.86e-17	29.6225
DUSP1	-1.13756	5.7096	-9.52153	6.55e-18	3e-17	29.5713
BMP4	1.16392	7.81586	9.51741	6.73e-18	3.08e-17	29.5443
TPSG1	-1.15609	4.59496	-9.50543	7.28e-18	3.33e-17	29.4661
PTPRO	1.12531	4.33045	9.48647	8.25e-18	3.76e-17	29.3424
BIRC3	-1.08936	6.73044	-9.48608	8.27e-18	3.77e-17	29.3399
NEFL	-1.24645	2.95279	-9.48607	8.27e-18	3.77e-17	29.3398
CXCL6	1.69564	3.42544	9.483	8.44e-18	3.84e-17	29.3198
LAMA2	-1.22054	5.44208	-9.47206	9.07e-18	4.12e-17	29.2485
KRT6B	1.4027	3.49261	9.4706	9.15e-18	4.16e-17	29.2389
FAM83D	1.48962	7.33224	9.4636	9.58e-18	4.35e-17	29.1933
RGS2	-1.49359	8.33555	-9.42907	1.2e-17	5.42e-17	28.9685
S100B	-1.22371	4.00176	-9.41226	1.34e-17	6.04e-17	28.8592
HERC5	-1.46415	5.64095	-9.39875	1.47e-17	6.58e-17	28.7713
ACTG2	-1.54244	5.84773	-9.39564	1.5e-17	6.71e-17	28.7511
FGGY	1.61496	7.24716	9.37693	1.69e-17	7.57e-17	28.6296
PLIN1	-1.19441	3.23265	-9.36002	1.89e-17	8.44e-17	28.5198
RNASE1	-1.29345	8.21879	-9.34076	2.14e-17	9.54e-17	28.3949
C15orf5	-1.02403	4.39586	-9.3386	2.17e-17	9.67e-17	28.3808
SLC13A2	-1.17765	4.37925	-9.32781	2.33e-17	1.04e-16	28.3109
ERP27	1.776	3.99064	9.32164	2.43e-17	1.08e-16	28.2709
TCEAL7	-1.34605	3.71427	-9.31346	2.56e-17	1.13e-16	28.2179
NDC80	1.00387	5.57238	9.29465	2.9e-17	1.28e-16	28.0961
THY1	1.38444	6.32489	9.29426	2.9e-17	1.28e-16	28.0936
GOLT1A	1.34598	4.99546	9.27496	3.29e-17	1.45e-16	27.9688
AGR3	-2.47379	8.43057	-9.27156	3.37e-17	1.48e-16	27.9468
CCL19	-2.11369	5.34533	-9.26905	3.42e-17	1.5e-16	27.9305
SFTA2	1.23607	2.92022	9.24564	3.99e-17	1.74e-16	27.7793
HSPB3	-1.44582	3.46352	-9.22645	4.52e-17	1.97e-16	27.6554
FCGR3A	1.89643	5.61847	9.22349	4.61e-17	2.01e-16	27.6364
ROBO2	1.20305	3.05704	9.22011	4.71e-17	2.05e-16	27.6145
AKAP12	-1.5934	5.6644	-9.21618	4.83e-17	2.1e-16	27.5892
CASQ2	-1.35789	2.96621	-9.20667	5.14e-17	2.23e-16	27.5279
OMD	-1.2279	3.26299	-9.198	5.44e-17	2.36e-16	27.472
SPON2	1.15682	5.95937	9.19603	5.51e-17	2.38e-16	27.4593
SCNN1A	-1.01683	6.8364	-9.19532	5.53e-17	2.39e-16	27.4546
INSM1	-1.25518	3.54291	-9.17797	6.19e-17	2.67e-16	27.3429
NEUROD1	-1.15057	3.41105	-9.16652	6.67e-17	2.87e-16	27.2692
TCEAL2	-1.58406	3.73734	-9.13902	7.97e-17	3.42e-16	27.0923
TMED6	-1.38915	4.54251	-9.13539	8.16e-17	3.5e-16	27.069
A2M	-1.04034	9.83453	-9.12803	8.56e-17	3.67e-16	27.0217
ADAMTSL3	-1.08882	3.0688	-9.11838	9.12e-17	3.89e-16	26.9596
RARRES3	-1.02774	5.53276	-9.07786	1.18e-16	5.02e-16	26.6996
MAP1B	-1.19056	5.31064	-9.07526	1.21e-16	5.1e-16	26.683
SLCO1B3	1.0104	2.69477	9.07456	1.21e-16	5.12e-16	26.6785
SPAG4	1.02819	3.70844	9.07323	1.22e-16	5.17e-16	26.67
HIST1H2BD	-1.09085	7.20902	-9.01172	1.82e-16	7.61e-16	26.2762
PTGDS	-1.75663	6.82727	-8.91907	3.3e-16	1.36e-15	25.6853
HPDL	1.2232	5.21054	8.91508	3.38e-16	1.4e-15	25.6599
DACT3	-1.33489	4.91072	-8.90523	3.6e-16	1.49e-15	25.5972
C17orf97	-1.1456	5.30798	-8.89175	3.93e-16	1.62e-15	25.5115
TMC4	-1.06492	8.66873	-8.87903	4.26e-16	1.75e-15	25.4307
SLC6A14	1.26734	3.34591	8.87624	4.34e-16	1.78e-15	25.4129
TDO2	1.49813	3.99795	8.85593	4.94e-16	2.02e-15	25.284
SLC38A5	1.30262	4.54985	8.84423	5.33e-16	2.17e-15	25.2098
AKR7A3	-1.00677	6.36174	-8.83926	5.5e-16	2.24e-15	25.1783
AGTR1	-1.17626	2.96356	-8.83758	5.56e-16	2.27e-15	25.1676
HIST1H2AC	-1.12664	5.58606	-8.83592	5.62e-16	2.29e-15	25.1571
MMP9	1.74492	5.478	8.81282	6.52e-16	2.64e-15	25.0108
TPD52L1	1.14383	7.27432	8.81182	6.56e-16	2.66e-15	25.0045
GPR171	-1.15595	4.83043	-8.78216	7.93e-16	3.2e-15	24.8168
CNN1	-2.20678	5.5613	-8.77099	8.51e-16	3.43e-15	24.7461
CELP	1.21405	3.87965	8.7084	1.27e-15	5.06e-15	24.3513
PLCB4	1.31791	7.67088	8.6825	1.5e-15	5.95e-15	24.1882
MESP1	-1.16138	5.53675	-8.67701	1.55e-15	6.16e-15	24.1537
COX7A1	-1.42014	6.59872	-8.67267	1.59e-15	6.32e-15	24.1264
COCH	1.112	3.42923	8.66121	1.71e-15	6.79e-15	24.0544
RERG	-1.24562	3.76603	-8.6542	1.79e-15	7.09e-15	24.0103
SLC5A1	1.1066	6.19234	8.65303	1.8e-15	7.14e-15	24.003
EREG	1.33486	4.26727	8.58942	2.7e-15	1.06e-14	23.604
SULF1	1.6104	6.51808	8.56818	3.08e-15	1.2e-14	23.4712
GPX2	1.10223	11.147	8.56634	3.12e-15	1.22e-14	23.4596
RTP4	-1.01131	4.90675	-8.54093	3.66e-15	1.42e-14	23.3009
RARRES2	-1.22126	8.67652	-8.53705	3.75e-15	1.46e-14	23.2767
KL	-1.0791	3.88365	-8.53138	3.89e-15	1.51e-14	23.2413
NBEA	-1.16311	3.252	-8.52218	4.12e-15	1.6e-14	23.1838
GRM8	1.20274	3.60344	8.50156	4.7e-15	1.82e-14	23.0553
IL1A	1.3867	3.35632	8.49681	4.84e-15	1.87e-14	23.0257
CCL5	-1.34623	6.67325	-8.44731	6.6e-15	2.54e-14	22.7178
RARRES1	-1.47849	7.77619	-8.4251	7.59e-15	2.91e-14	22.5798
GLI3	-1.08486	4.37921	-8.42195	7.74e-15	2.96e-14	22.5603
FBLN5	-1.02884	4.69668	-8.42036	7.82e-15	2.99e-14	22.5504
TMEM35	-1.1738	3.52182	-8.41596	8.04e-15	3.07e-14	22.5231
SPP1	2.38565	5.97839	8.41485	8.1e-15	3.09e-14	22.5163
ST3GAL4	-1.49862	5.4137	-8.4039	8.67e-15	3.3e-14	22.4484
LEMD1	1.0264	3.12723	8.37117	1.06e-14	4.04e-14	22.2457
S100A9	1.76618	5.56368	8.35825	1.15e-14	4.36e-14	22.1658
TRIM31	-1.51757	7.24917	-8.35489	1.18e-14	4.45e-14	22.145
SLC22A18	-1.02844	8.2881	-8.35093	1.21e-14	4.56e-14	22.1205
KLRB1	-1.29262	4.76011	-8.32798	1.39e-14	5.25e-14	21.9788
DDR2	-1.22995	4.70992	-8.32756	1.4e-14	5.26e-14	21.9762
BATF	1.07828	3.53291	8.29979	1.66e-14	6.24e-14	21.805
LMOD1	-1.31272	3.58052	-8.28536	1.82e-14	6.81e-14	21.7161
PTPRCAP	-1.17962	5.10517	-8.27704	1.91e-14	7.16e-14	21.6649
SPARC	1.17542	7.09598	8.27249	1.97e-14	7.36e-14	21.6369
CAPN8	-1.11764	5.76544	-8.26629	2.05e-14	7.65e-14	21.5988
HERC6	-1.2772	6.26366	-8.253	2.22e-14	8.29e-14	21.5171
GPM6A	-1.28718	2.90774	-8.25167	2.24e-14	8.35e-14	21.5089
TCN1	1.92202	3.39411	8.23997	2.41e-14	8.97e-14	21.4371
C19orf46	1.08893	4.34468	8.18819	3.32e-14	1.23e-13	21.1196
TMEM47	-1.17601	6.73556	-8.14891	4.24e-14	1.55e-13	20.8795
GPR18	-1.05773	4.04913	-8.14752	4.27e-14	1.57e-13	20.871
MUC5B	-1.23159	5.24046	-8.14573	4.32e-14	1.58e-13	20.8601
MRGPRF	-1.17757	4.53258	-8.11088	5.36e-14	1.96e-13	20.6475
COMP	1.41534	3.29145	8.09713	5.83e-14	2.12e-13	20.5638
KRTAP13-2	-1.1749	2.76541	-8.09538	5.89e-14	2.14e-13	20.5531
CYP2W1	1.02683	3.59872	8.07243	6.79e-14	2.46e-13	20.4135
FOXF1	-1.14865	7.29098	-8.0698	6.9e-14	2.5e-13	20.3975
SH3BGR	-1.15442	4.87782	-8.04248	8.16e-14	2.95e-13	20.2317
ETNK1	-1.12369	6.529	-8.01156	9.86e-14	3.55e-13	20.0443
FLNC	-1.44182	5.23214	-7.96033	1.35e-13	4.82e-13	19.7346
MUC13	-1.00418	9.60415	-7.91308	1.8e-13	6.39e-13	19.4498
COL1A2	1.2445	7.76307	7.91011	1.83e-13	6.5e-13	19.432
APOBEC3A	-1.19818	3.24906	-7.89463	2.01e-13	7.12e-13	19.3389
S100A14	-1.16014	9.71844	-7.8862	2.12e-13	7.48e-13	19.2882
HSPB8	-1.66387	4.51304	-7.88292	2.16e-13	7.63e-13	19.2686
THBS2	1.55011	5.19351	7.87522	2.27e-13	7.99e-13	19.2223
CTSE	-1.82961	4.68008	-7.84684	2.69e-13	9.44e-13	19.0522
CD27	-1.07361	4.95113	-7.83894	2.82e-13	9.9e-13	19.0049
CD14	-1.03155	6.95714	-7.81168	3.33e-13	1.16e-12	18.8417
GBP3	-1.43487	7.23505	-7.7614	4.51e-13	1.56e-12	18.5418
NMU	1.51962	5.0057	7.73097	5.42e-13	1.87e-12	18.3607
CXCL11	1.76214	4.41951	7.70961	6.17e-13	2.11e-12	18.2338
PDZK1IP1	1.17722	7.9316	7.68927	6.97e-13	2.38e-12	18.1132
CRIP1	-1.19329	8.65498	-7.66092	8.26e-13	2.81e-12	17.9453
CFL2	-1.34107	5.43846	-7.66	8.31e-13	2.82e-12	17.9399
VCAN	1.03858	5.72453	7.65898	8.36e-13	2.84e-12	17.9339
ITGA7	-1.23365	4.73	-7.65152	8.74e-13	2.96e-12	17.8898
CDO1	-1.04666	3.13909	-7.63335	9.74e-13	3.29e-12	17.7824
PIGR	-2.35548	11.2822	-7.6118	1.11e-12	3.73e-12	17.6553
CD52	-1.27517	6.78755	-7.55433	1.56e-12	5.21e-12	17.3172
C8orf4	-1.04882	8.21668	-7.50807	2.06e-12	6.81e-12	17.0462
SUSD3	1.06237	4.75593	7.49872	2.17e-12	7.18e-12	16.9915
LAMA3	-1.02347	7.3988	-7.49764	2.19e-12	7.23e-12	16.9852
MEOX2	-1.13626	3.42794	-7.49433	2.23e-12	7.37e-12	16.9658
VPREB3	-1.12022	3.61381	-7.31032	6.59e-12	2.11e-11	15.8978
MX1	-1.50939	6.59257	-7.27493	8.1e-12	2.59e-11	15.6941
IL13RA2	1.01398	3.28137	7.26843	8.41e-12	2.69e-11	15.6567
KIF26A	-1.32807	5.15276	-7.2633	8.67e-12	2.76e-11	15.6273
ALDH1A1	-1.44014	7.80427	-7.25168	9.28e-12	2.95e-11	15.5606
PDZRN4	-1.36147	3.06742	-7.24104	9.87e-12	3.13e-11	15.4996
PPP1R14A	-1.24333	5.00461	-7.23584	1.02e-11	3.23e-11	15.4698
CR2	-1.16306	3.59762	-7.23515	1.02e-11	3.24e-11	15.4658
ISG15	-1.35985	8.50196	-7.21145	1.17e-11	3.7e-11	15.3302
FAM3D	-1.20151	10.0513	-7.20288	1.23e-11	3.88e-11	15.2812
GEFT	-1.20917	4.11322	-7.20151	1.24e-11	3.91e-11	15.2733
LGR6	1.15847	4.69724	7.1922	1.31e-11	4.12e-11	15.2202
NEXN	-1.39404	5.3216	-7.1714	1.48e-11	4.63e-11	15.1015
PDLIM3	-1.56008	5.29146	-7.15218	1.65e-11	5.15e-11	14.9921
FOXD1	1.08099	3.06828	7.14315	1.74e-11	5.42e-11	14.9407
C4orf7	-1.80925	4.77335	-7.13807	1.79e-11	5.58e-11	14.9118
C10orf116	-1.23046	8.90347	-7.12618	1.92e-11	5.96e-11	14.8443
FOXA1	-1.09539	6.46396	-7.08225	2.47e-11	7.63e-11	14.5953
ODAM	1.47964	3.26536	7.07465	2.58e-11	7.95e-11	14.5523
DUSP27	2.10136	3.28832	7.07138	2.63e-11	8.1e-11	14.5338
QPRT	1.21428	7.14807	7.06182	2.78e-11	8.55e-11	14.4798
CYP4X1	1.42149	4.43518	7.05243	2.93e-11	9.01e-11	14.4267
UCA1	1.71969	4.92895	7.04393	3.08e-11	9.45e-11	14.3788
REG1A	3.32202	5.419	7.03696	3.21e-11	9.83e-11	14.3395
XAF1	-1.06697	5.97114	-7.02579	3.42e-11	1.05e-10	14.2766
SFRP4	1.29522	3.28749	7.00821	3.78e-11	1.15e-10	14.1777
MS4A1	-1.33453	3.72894	-6.99579	4.06e-11	1.23e-10	14.1078
IGHM	-1.91729	7.88896	-6.94765	5.34e-11	1.62e-10	13.838
NOTUM	1.16936	2.83222	6.93198	5.84e-11	1.76e-10	13.7505
USP18	-1.10798	5.25648	-6.92691	6.01e-11	1.81e-10	13.7221
DEFA6	2.1897	4.98128	6.92305	6.14e-11	1.85e-10	13.7006
TNFRSF11B	1.12005	6.16877	6.90244	6.9e-11	2.07e-10	13.5856
ST6GALNAC1	-1.09674	6.82096	-6.87908	7.87e-11	2.36e-10	13.4556
KLK1	-1.41368	8.68371	-6.83154	1.03e-10	3.05e-10	13.1919
DSC3	1.06967	2.66935	6.82866	1.05e-10	3.1e-10	13.1759
MAB21L2	-1.03817	4.0989	-6.78537	1.33e-10	3.93e-10	12.9368
RNF182	1.30765	2.86532	6.76265	1.52e-10	4.45e-10	12.8117
MSRB3	-1.17226	5.00843	-6.73701	1.75e-10	5.11e-10	12.6708
FRZB	-1.13806	6.74688	-6.73208	1.8e-10	5.25e-10	12.6437
CCL3	1.0427	3.46345	6.72822	1.84e-10	5.36e-10	12.6226
PLA2G2A	-2.09241	7.80178	-6.63531	3.08e-10	8.85e-10	12.1153
TAGLN	-1.52338	8.43465	-6.61828	3.39e-10	9.7e-10	12.0227
INHBB	1.24523	4.56392	6.57134	4.39e-10	1.25e-09	11.7686
REG3A	2.28904	3.98268	6.53785	5.27e-10	1.49e-09	11.5879
CKMT2	1.67915	3.92706	6.49619	6.62e-10	1.87e-09	11.364
CCL11	-1.31987	6.19417	-6.47664	7.37e-10	2.07e-09	11.2593
MYL9	-1.39789	7.08209	-6.44658	8.68e-10	2.43e-09	11.0986
FOS	-1.17233	8.66793	-6.42249	9.9e-10	2.76e-09	10.9702
PITX2	1.67506	6.85962	6.40262	1.1e-09	3.07e-09	10.8645
IL1B	1.18107	4.62667	6.38833	1.19e-09	3.31e-09	10.7886
TNFAIP6	1.01824	5.35878	6.31345	1.78e-09	4.89e-09	10.3929
RNF186	-1.00211	7.54923	-6.30603	1.86e-09	5.09e-09	10.3538
CXCL9	1.49059	5.77696	6.21202	3.07e-09	8.3e-09	9.86181
RETNLB	-1.66857	7.00944	-6.20403	3.2e-09	8.65e-09	9.82023
GRP	1.25167	3.29751	6.20138	3.25e-09	8.77e-09	9.80642
WFDC1	-1.00138	6.78377	-6.16361	3.96e-09	1.07e-08	9.61034
PNLIPRP2	-1.23761	5.07866	-6.11636	5.09e-09	1.36e-08	9.36625
PRSS33	1.06028	3.05826	6.08505	6e-09	1.59e-08	9.20517
MGC29506	-1.23893	5.61081	-6.05834	6.9e-09	1.82e-08	9.06819
DAPL1	1.051	3.29796	6.05492	7.02e-09	1.85e-08	9.05068
IFIT3	-1.07709	5.63962	-6.03577	7.76e-09	2.04e-08	8.95278
CXCL10	1.22361	6.93343	5.76515	3.13e-08	7.9e-08	7.59231
C3	-1.31373	7.74124	-5.65581	5.42e-08	1.34e-07	7.0552
SCRG1	-1.04462	2.91101	-5.61974	6.49e-08	1.6e-07	6.87964
CCL20	1.1649	9.299	5.60698	6.92e-08	1.7e-07	6.8177
AREG	1.18591	7.48486	5.46705	1.38e-07	3.32e-07	6.14542
NPTX2	1.33937	3.96636	5.3967	1.94e-07	4.63e-07	5.81217
IGL@	-1.00781	5.81805	-5.34657	2.48e-07	5.86e-07	5.57663
IDO1	1.02259	4.95246	5.22207	4.49e-07	1.04e-06	4.99883
SLC28A2	-1.08785	3.84435	-5.15518	6.16e-07	1.41e-06	4.69263
BAMBI	1.10091	5.91277	5.10762	7.7e-07	1.75e-06	4.47677
PPBP	1.34167	3.07407	5.0647	9.4e-07	2.13e-06	4.28326
CXCL13	-1.34167	5.17434	-4.96576	1.48e-06	3.31e-06	3.84197
FNDC1	1.24272	5.28469	4.9413	1.66e-06	3.69e-06	3.73392
TAC1	-1.33659	4.85926	-4.92756	1.77e-06	3.92e-06	3.67344
REG1B	1.58649	3.85328	4.76102	3.73e-06	8.06e-06	2.95048
CES1	-1.14584	6.06051	-4.75811	3.78e-06	8.16e-06	2.93799
POPDC2	-1.08708	4.10899	-4.69868	4.92e-06	1.05e-05	2.68492
HOXB13	-1.03575	4.49498	-4.61291	7.15e-06	1.51e-05	2.32413
LEFTY1	-1.28946	8.65805	-4.05519	7.22e-05	0.000139986	0.111457
DEFA5	1.59254	5.26184	4.04186	7.61e-05	0.000147192	0.0614794
PRAC	-1.6206	5.02168	-3.65172	0.000334082	0.000603798	-1.33854
