# Supplementary material for: SULF1 regulates malignant progression of colorectal cancer by modulating ARSH via FAK/PI3K/AKT/mTOR signaling
Source: Cancer Cell Int. 2024 Jun 6;24:201. doi: 10.1186/s12935-024-03383-5 (PMC11157809; doi:10.1186/s12935-024-03383-5)
Supplement: Supplementary file 6 — Supplementary Material 6 [file 12935_2024_3383_MOESM6_ESM.xlsx]

## Sheet: Sheet1
Supplementary Table3. DEGs in GSE44861.
Genes	logFC	AveExpr	t	P.Value	adj.P.Val	B
GUCA2B	-3.148	8.23681	-10.7251	3.52e-18	4.48e-14	30.7006
AQP8	-3.60708	9.11106	-10.4366	1.47e-17	9.38e-14	29.3225
GUCA2A	-3.71244	10.7869	-9.95371	1.63e-16	6.91e-13	27.0083
CA4	-3.09793	9.01096	-9.65691	7.14e-16	2.16e-12	25.5831
CA7	-1.51091	6.96388	-9.62248	8.48e-16	2.16e-12	25.4177
CA1	-3.88424	10.9297	-9.46441	1.86e-15	3.96e-12	24.6583
PDE9A	-2.24047	9.76729	-9.25821	5.21e-15	9.47e-12	23.6679
LOC63928	-2.60805	8.89469	-9.09108	1.2e-14	1.85e-11	22.8656
INHBA	1.18418	6.38328	9.05611	1.42e-14	1.85e-11	22.6978
CHGA	-2.61838	9.64428	-9.0515	1.46e-14	1.85e-11	22.6757
KRT24	-1.52152	6.99245	-8.90452	3.02e-14	3.5e-11	21.971
ABCG2	-2.38589	7.81922	-8.85076	3.95e-14	4.19e-11	21.7134
CDH3	1.7551	7.70486	8.74964	6.52e-14	6.39e-11	21.2292
PADI2	-2.39182	10.1566	-8.60127	1.36e-13	1.22e-10	20.5198
SLC26A2	-2.60432	11.0709	-8.59023	1.44e-13	1.22e-10	20.467
MS4A12	-3.38898	10.9204	-8.40059	3.67e-13	2.86e-10	19.5624
SCNN1B	-1.77433	7.02001	-8.39248	3.82e-13	2.86e-10	19.5237
KIF13B	-1.15241	9.45763	-8.27441	6.83e-13	4.61e-10	18.9619
SLC4A4	-1.39859	7.87223	-8.27298	6.88e-13	4.61e-10	18.9551
SLC22A18AS	-1.29438	8.27138	-8.16925	1.15e-12	7.3e-10	18.4625
TGFBI	1.39728	11.9481	8.06323	1.93e-12	1.12e-09	17.96
GCG	-3.28352	9.0086	-8.052	2.04e-12	1.13e-09	17.9069
ADAMDEC1	-2.40039	11.0284	-8.02969	2.27e-12	1.21e-09	17.8013
KIAA1199	1.02172	6.60778	7.9994	2.64e-12	1.34e-09	17.6581
SPIB	-1.32828	7.06188	-7.98853	2.78e-12	1.35e-09	17.6067
CLCA4	-3.53784	10.8153	-7.97764	2.94e-12	1.35e-09	17.5552
SELENBP1	-1.78514	11.7679	-7.9315	3.68e-12	1.56e-09	17.3374
KIAA0828	-1.4372	9.10014	-7.901	4.27e-12	1.75e-09	17.1935
IL1R2	-1.97011	9.00666	-7.89405	4.42e-12	1.76e-09	17.1607
HSD17B2	-2.52123	8.9601	-7.8788	4.76e-12	1.84e-09	17.0888
PTPRH	-1.58737	8.1544	-7.85737	5.28e-12	1.98e-09	16.9878
PLCE1	-1.01504	7.57559	-7.82871	6.08e-12	2.11e-09	16.8529
PYY	-1.32705	6.734	-7.82752	6.11e-12	2.11e-09	16.8472
TRIB3	1.42309	6.99719	7.82681	6.13e-12	2.11e-09	16.8439
PHLDA1	1.26176	7.44575	7.81015	6.65e-12	2.21e-09	16.7655
SULT1A2	-1.17773	8.7661	-7.78812	7.41e-12	2.36e-09	16.6619
FLJ21511	-1.59906	7.1419	-7.78127	7.66e-12	2.36e-09	16.6297
DUSP14	1.00204	7.6266	7.77786	7.79e-12	2.36e-09	16.6136
CD177	-2.59007	8.5619	-7.74331	9.22e-12	2.73e-09	16.4513
HIG2	1.44102	7.97762	7.72597	1e-11	2.84e-09	16.3699
BEST2	-1.7854	7.36336	-7.67449	1.29e-11	3.57e-09	16.1283
SRI	-1.13301	11.0736	-7.66623	1.34e-11	3.63e-09	16.0896
HSD11B2	-1.89908	9.6638	-7.65095	1.44e-11	3.69e-09	16.0181
EDN3	-1.05004	6.88374	-7.65051	1.45e-11	3.69e-09	16.016
DHRS9	-2.38287	10.3968	-7.53692	2.51e-11	6.03e-09	15.4848
MMP28	-1.06482	7.21582	-7.51515	2.79e-11	6.58e-09	15.3833
UGDH	-1.09429	10.8742	-7.50985	2.86e-11	6.62e-09	15.3585
SLC26A3	-1.88584	10.5353	-7.50604	2.91e-11	6.63e-09	15.3408
SST	-2.00122	7.96627	-7.45282	3.77e-11	8.13e-09	15.0928
ITM2C	-1.58005	11.9665	-7.42905	4.23e-11	8.97e-09	14.9822
CA12	-1.52005	9.26617	-7.42519	4.31e-11	8.99e-09	14.9643
UGT1A6	-1.97629	9.2844	-7.40635	4.71e-11	9.69e-09	14.8767
ZG16	-3.25082	11.775	-7.35577	6.01e-11	1.22e-08	14.6418
MGC4172	-1.97885	8.04426	-7.31021	7.49e-11	1.42e-08	14.4307
UGT1A4	-2.09154	9.3769	-7.25829	9.61e-11	1.77e-08	14.1904
NEDD4L	-1.11095	8.71712	-7.24451	1.03e-10	1.87e-08	14.1267
PCLKC	-1.15751	7.69619	-7.23336	1.08e-10	1.9e-08	14.0752
BCAS1	-1.76219	8.90631	-7.23224	1.09e-10	1.9e-08	14.07
FAP	1.57608	6.51917	7.22534	1.12e-10	1.94e-08	14.0382
GDPD3	-1.55851	8.40893	-7.21076	1.21e-10	2.03e-08	13.9709
BMP2	-1.29298	9.15558	-7.20942	1.21e-10	2.03e-08	13.9647
AKR1B10	-2.4274	9.9709	-7.20438	1.24e-10	2.06e-08	13.9415
ENTPD5	-1.51663	7.68259	-7.15288	1.59e-10	2.56e-08	13.7042
GNA11	-1.02868	9.21637	-7.1503	1.61e-10	2.56e-08	13.6923
AMPD1	-1.03584	7.29429	-7.11909	1.87e-10	2.94e-08	13.5487
TNFRSF17	-1.57076	8.22923	-7.10168	2.03e-10	3.12e-08	13.4687
SULT1A1	-1.16217	10.3916	-7.07316	2.33e-10	3.45e-08	13.3378
XPOT	1.07102	9.71364	7.07264	2.33e-10	3.45e-08	13.3354
CA2	-2.60891	11.5748	-7.01333	3.09e-10	4.38e-08	13.0637
COL1A2	1.37266	12.0453	7.00838	3.17e-10	4.43e-08	13.041
PLS3	1.24376	10.5721	6.99663	3.35e-10	4.63e-08	12.9873
ETHE1	-1.24796	11.6088	-6.98539	3.53e-10	4.83e-08	12.9359
TUBAL3	-1.53215	8.7179	-6.97126	3.77e-10	5.11e-08	12.8713
TP53I3	-1.29767	9.71692	-6.96724	3.85e-10	5.16e-08	12.853
SULF1	1.77276	9.02153	6.94755	4.22e-10	5.55e-08	12.7631
NFE2L3	1.52477	7.17973	6.93604	4.46e-10	5.74e-08	12.7106
VIPR1	-1.58402	9.31009	-6.91578	4.91e-10	6.17e-08	12.6183
DNASE1L3	-1.83271	7.8828	-6.91027	5.04e-10	6.23e-08	12.5932
TPH1	-1.6723	6.64626	-6.88951	5.56e-10	6.78e-08	12.4987
NR3C2	-1.79502	9.61709	-6.87883	5.85e-10	6.96e-08	12.45
BTNL3	-1.27004	8.33816	-6.85965	6.4e-10	7.55e-08	12.3629
GTF2IRD1	1.01732	8.85265	6.85132	6.66e-10	7.78e-08	12.325
CHI3L1	1.19979	6.60308	6.8453	6.85e-10	7.88e-08	12.2977
HHLA2	-1.06776	7.40648	-6.83858	7.07e-10	7.98e-08	12.2672
ARL14	-2.12906	9.75633	-6.82372	7.58e-10	8.39e-08	12.1998
PRKACB	-1.17115	10.1541	-6.75823	1.03e-09	1.09e-07	11.9032
MMP7	1.73378	6.90235	6.70576	1.32e-09	1.31e-07	11.6663
SGK2	-1.18771	8.54719	-6.69301	1.4e-09	1.38e-07	11.6089
MUCDHL	-1.33261	7.78103	-6.68295	1.47e-09	1.43e-07	11.5635
KLF4	-1.48248	10.6021	-6.67533	1.52e-09	1.46e-07	11.5292
CEACAM1	-1.37611	9.92282	-6.66994	1.56e-09	1.48e-07	11.505
PPM1H	1.06307	7.49804	6.66384	1.6e-09	1.51e-07	11.4775
FLJ21736	-1.37324	9.18134	-6.64546	1.75e-09	1.62e-07	11.3949
COL11A1	2.01906	6.62988	6.64406	1.76e-09	1.62e-07	11.3886
CLEC3B	-1.87945	8.56053	-6.61503	2.02e-09	1.8e-07	11.2582
SLC9A2	-1.33181	7.41006	-6.61491	2.02e-09	1.8e-07	11.2577
NEDD4	1.01622	7.39813	6.60036	2.16e-09	1.91e-07	11.1924
SLC30A10	-1.36959	7.31944	-6.53583	2.91e-09	2.48e-07	10.9037
MUC4	-2.02639	9.15695	-6.52673	3.04e-09	2.56e-07	10.863
KRT23	2.50348	7.44081	6.51696	3.18e-09	2.65e-07	10.8194
ARNTL2	1.01508	6.34496	6.49981	3.44e-09	2.82e-07	10.7429
CLDN8	-2.80092	8.14737	-6.48654	3.66e-09	2.97e-07	10.6838
COL4A1	1.38652	9.43484	6.48194	3.74e-09	3.01e-07	10.6633
ANPEP	-2.23838	8.96946	-6.47918	3.79e-09	3.02e-07	10.651
C1orf115	-1.27153	10.6257	-6.47266	3.9e-09	3.09e-07	10.622
NOX4	1.01432	6.03941	6.43762	4.59e-09	3.59e-07	10.4662
KLK1	-1.19255	9.93001	-6.41884	5.01e-09	3.86e-07	10.3829
FAM55D	-2.24732	9.95971	-6.39957	5.47e-09	4.12e-07	10.2974
PIGZ	-1.43307	9.8416	-6.39504	5.59e-09	4.17e-07	10.2774
SMPDL3A	-1.27781	10.7864	-6.38492	5.85e-09	4.31e-07	10.2326
TSPAN7	-1.59043	8.10925	-6.3776	6.05e-09	4.41e-07	10.2002
C4orf19	-1.43112	8.9165	-6.3567	6.66e-09	4.8e-07	10.1077
TJP3	-1.18494	8.88769	-6.34028	7.19e-09	5.09e-07	10.0352
SLC22A5	-1.06783	7.79526	-6.31415	8.1e-09	5.64e-07	9.91996
SLC17A4	-1.62067	7.29281	-6.31173	8.19e-09	5.67e-07	9.90929
SPP1	2.42986	8.41364	6.30812	8.33e-09	5.73e-07	9.89337
TESC	1.34053	6.75093	6.2999	8.65e-09	5.89e-07	9.85718
PLAU	1.09365	7.08494	6.28829	9.12e-09	6.08e-07	9.80605
AZGP1	1.97703	7.65296	6.2874	9.16e-09	6.08e-07	9.80214
MALL	-1.4347	10.6098	-6.27314	9.78e-09	6.45e-07	9.73943
HRASLS3	1.30368	8.20372	6.26226	1.03e-08	6.64e-07	9.69161
SLCO4A1	1.11444	7.72965	6.25988	1.04e-08	6.68e-07	9.68117
SLC22A3	1.00872	5.85212	6.24381	1.12e-08	6.94e-07	9.61063
THBS2	1.76569	9.31168	6.24371	1.12e-08	6.94e-07	9.6102
CXCL1	1.64681	8.48909	6.24305	1.12e-08	6.94e-07	9.60729
TWIST1	1.11678	5.9627	6.23589	1.16e-08	7.13e-07	9.57588
KAL1	1.28315	7.17406	6.23107	1.18e-08	7.26e-07	9.55476
CXCL3	1.55199	8.13076	6.22482	1.22e-08	7.36e-07	9.52739
CDH11	1.18834	7.88739	6.19271	1.41e-08	8.36e-07	9.38681
CEACAM7	-2.14617	10.0032	-6.18785	1.44e-08	8.42e-07	9.36556
TIMP1	1.29752	11.6735	6.18445	1.47e-08	8.44e-07	9.35072
MAOA	-1.22144	10.2596	-6.16018	1.64e-08	9.3e-07	9.24474
FABP6	1.39683	6.49528	6.15817	1.65e-08	9.34e-07	9.236
CXCL2	1.79796	9.59586	6.15731	1.66e-08	9.34e-07	9.23224
MT1M	-1.79336	10.4626	-6.14678	1.74e-08	9.76e-07	9.18634
TMEM158	1.0016	7.87438	6.105	2.1e-08	1.14e-06	9.0045
HMGCS2	-2.13178	10.9132	-6.06462	2.52e-08	1.34e-06	8.82926
CFI	1.33554	7.23182	6.03815	2.84e-08	1.48e-06	8.71466
MT1F	-1.51789	10.8079	-6.03367	2.9e-08	1.48e-06	8.69531
LGALS2	-1.51854	9.18078	-6.0232	3.04e-08	1.52e-06	8.65006
THY1	1.03734	7.93872	6.0081	3.25e-08	1.58e-06	8.58487
TST	-1.176	12.088	-5.99694	3.42e-08	1.63e-06	8.5367
PLAC8	-1.97605	11.9144	-5.99024	3.52e-08	1.66e-06	8.50784
SFRP4	1.19995	6.55687	5.95462	4.14e-08	1.87e-06	8.35451
CES2	-1.35342	10.9744	-5.95195	4.19e-08	1.89e-06	8.34303
ACADS	-1.08354	8.74488	-5.92449	4.73e-08	2.08e-06	8.22516
VSNL1	1.22523	6.93757	5.90922	5.07e-08	2.22e-06	8.15973
MFAP2	1.16785	6.523	5.90522	5.16e-08	2.25e-06	8.1426
CFD	-1.72282	10.2438	-5.88964	5.53e-08	2.39e-06	8.07596
HIST1H1C	-1.04891	8.81603	-5.88155	5.73e-08	2.46e-06	8.04136
RFC3	1.00033	8.0272	5.87662	5.86e-08	2.5e-06	8.0203
STMN2	-1.35501	7.67837	-5.83101	7.18e-08	3.01e-06	7.82577
C17orf73	-1.51355	8.35518	-5.79878	8.28e-08	3.39e-06	7.68877
SLC7A5	1.1187	7.15822	5.79686	8.35e-08	3.41e-06	7.68063
PPP1R14D	-1.35349	9.14595	-5.78127	8.95e-08	3.63e-06	7.61448
RAPGEFL1	-1.11298	8.39911	-5.77488	9.2e-08	3.7e-06	7.58738
COL5A2	1.31573	9.42709	5.77028	9.39e-08	3.75e-06	7.5679
CSPG2	1.22984	8.57499	5.73095	1.12e-07	4.3e-06	7.40159
FCGBP	-2.30769	12.1646	-5.70935	1.23e-07	4.62e-06	7.31051
CLMN	-1.0623	8.16944	-5.70348	1.26e-07	4.72e-06	7.28576
MT1E	-1.31883	12.2338	-5.68354	1.38e-07	5.08e-06	7.20186
ACF	-1.19424	9.56236	-5.67636	1.42e-07	5.19e-06	7.17167
ABHD3	-1.04127	9.72688	-5.67611	1.42e-07	5.19e-06	7.1706
LRRC19	-1.92653	9.03007	-5.66233	1.51e-07	5.39e-06	7.11275
FXYD3	-1.40006	11.7227	-5.65833	1.54e-07	5.47e-06	7.09594
SGK	-1.13107	11.4452	-5.65025	1.59e-07	5.6e-06	7.06205
MGLL	-1.27394	10.2069	-5.64471	1.63e-07	5.66e-06	7.03885
OLFML2B	1.04287	7.20908	5.64378	1.64e-07	5.67e-06	7.03497
PMAIP1	1.05936	6.98294	5.63169	1.73e-07	5.93e-06	6.98433
PLA2G10	-1.46249	8.9867	-5.63038	1.74e-07	5.95e-06	6.97883
STAP2	-1.29679	9.84423	-5.61873	1.83e-07	6.21e-06	6.93009
MYO1A	-1.50474	8.46084	-5.61478	1.86e-07	6.25e-06	6.91358
DUSP4	1.02497	6.38326	5.60345	1.95e-07	6.5e-06	6.86624
CCDC68	-1.15293	8.23263	-5.588	2.09e-07	6.79e-06	6.80179
S100A2	1.26021	6.62649	5.58788	2.09e-07	6.79e-06	6.80131
GOLPH2	-1.10704	11.4464	-5.55002	2.47e-07	7.87e-06	6.64369
QPCT	1.09228	7.00403	5.54582	2.51e-07	7.94e-06	6.62627
COL10A1	1.21835	5.88548	5.53098	2.68e-07	8.4e-06	6.56467
ABCA8	-2.04669	8.44371	-5.529	2.7e-07	8.43e-06	6.55644
FABP1	-1.70921	13.6377	-5.50762	2.96e-07	9.07e-06	6.46786
C6orf105	-1.05145	7.38678	-5.49715	3.1e-07	9.4e-06	6.42456
CKB	-1.40566	11.8469	-5.48505	3.27e-07	9.85e-06	6.37454
GZMB	1.31684	6.52469	5.47747	3.38e-07	1.01e-05	6.34327
SULT1B1	-1.22307	8.0592	-5.46275	3.6e-07	1.06e-05	6.28253
DKFZP564O0823	-1.21267	9.06458	-5.45413	3.73e-07	1.09e-05	6.24705
MT1H	-1.27772	11.7996	-5.44247	3.93e-07	1.13e-05	6.19905
LGALS4	-1.32582	13.3937	-5.43514	4.05e-07	1.16e-05	6.16891
CLCA1	-2.42203	11.671	-5.41895	4.34e-07	1.22e-05	6.10238
GCNT3	-1.76321	10.1108	-5.40548	4.6e-07	1.29e-05	6.04715
SERPINE1	1.15461	7.59875	5.4049	4.61e-07	1.29e-05	6.04476
POU2AF1	-1.68977	9.39459	-5.38612	5e-07	1.38e-05	5.96786
MMP3	1.7194	8.45235	5.37894	5.16e-07	1.41e-05	5.93851
ECT2	1.13105	9.03797	5.3375	6.15e-07	1.64e-05	5.76943
IMPA2	-1.09761	9.11157	-5.33568	6.2e-07	1.65e-05	5.76203
CKAP2	1.05444	8.88189	5.31624	6.74e-07	1.78e-05	5.68299
MGC14376	-1.06952	9.74846	-5.30003	7.22e-07	1.88e-05	5.61718
INSL5	-1.75267	7.23625	-5.29579	7.35e-07	1.91e-05	5.59998
DPEP1	1.63511	6.88253	5.26566	8.35e-07	2.12e-05	5.47803
KRT20	-1.75538	12.3639	-5.25238	8.83e-07	2.23e-05	5.42437
COL5A1	1.0088	8.48369	5.24365	9.16e-07	2.29e-05	5.38917
ADH1B	-2.18601	8.78968	-5.23671	9.44e-07	2.33e-05	5.3612
DEFB1	-1.39256	7.66826	-5.23662	9.44e-07	2.33e-05	5.36084
VIP	-1.85827	7.82771	-5.21205	1.05e-06	2.54e-05	5.26194
MATN2	-1.38972	9.59678	-5.17633	1.22e-06	2.85e-05	5.11867
KIAA0500	-1.1094	9.20268	-5.15066	1.36e-06	3.1e-05	5.01605
CD46	1.10819	9.75083	5.14704	1.38e-06	3.14e-05	5.00159
UGT2A3	-1.71696	8.14014	-5.14672	1.38e-06	3.14e-05	5.00032
ABP1	-1.78837	10.3848	-5.13361	1.46e-06	3.27e-05	4.94805
AGT	1.09882	7.85921	5.11148	1.6e-06	3.55e-05	4.85994
TSPAN1	-1.46996	11.2968	-5.07996	1.82e-06	3.94e-05	4.73487
SPINK5	-1.54039	9.15691	-5.03796	2.17e-06	4.58e-05	4.56888
MEP1A	-1.60674	10.2579	-5.02291	2.31e-06	4.82e-05	4.50961
EREG	1.60462	7.99929	5.01592	2.37e-06	4.94e-05	4.48212
P2RY14	-1.27087	8.23387	-4.99703	2.57e-06	5.25e-05	4.40788
GPA33	-1.37093	11.2451	-4.99262	2.61e-06	5.33e-05	4.39059
NMD3	1.04997	7.00822	4.97254	2.84e-06	5.74e-05	4.31193
PBLD	-1.1836	10.1615	-4.85922	4.51e-06	8.42e-05	3.87153
TPX2	1.114	8.64355	4.85281	4.63e-06	8.56e-05	3.84681
COMP	1.07509	5.81812	4.82106	5.27e-06	9.46e-05	3.7246
WFDC2	-1.15803	8.35217	-4.74913	7.03e-06	0.000121409	3.44957
DSC2	-1.05629	8.31753	-4.73883	7.33e-06	0.000124764	3.41041
UGT2B17	-2.66107	10.8033	-4.73853	7.34e-06	0.000124764	3.40925
PCK1	-1.61296	10.4202	-4.73801	7.36e-06	0.000124764	3.40728
SLCO1B3	1.31591	6.12293	4.72041	7.89e-06	0.0001314	3.34047
IGJ	-1.33623	12.6844	-4.70598	8.36e-06	0.000138071	3.2858
REG1B	1.59416	6.28007	4.69964	8.57e-06	0.000140546	3.26179
TDO2	1.34688	6.74517	4.66285	9.93e-06	0.000158239	3.12303
HPGD	-1.17756	9.32534	-4.64922	1.05e-05	0.000164968	3.07178
FLJ20152	-1.05306	9.61513	-4.64469	1.07e-05	0.000166849	3.05477
LGR5	1.11417	6.84406	4.64369	1.07e-05	0.000166976	3.051
C1orf106	-1.01227	10.0014	-4.63615	1.1e-05	0.000171199	3.02271
NR1H4	-1.02327	7.23816	-4.61881	1.18e-05	0.000180487	2.95779
SCGB2A1	-1.49394	7.88805	-4.6004	1.27e-05	0.000192013	2.889
C19orf21	-1.0224	10.944	-4.5756	1.4e-05	0.000208475	2.79665
TCN1	1.46071	6.26475	4.5682	1.44e-05	0.000213968	2.76914
CXCL11	1.07424	5.72804	4.5246	1.71e-05	0.00024429	2.60768
MYO1D	-1.01804	9.83221	-4.46519	2.16e-05	0.000294258	2.38928
MMP1	1.91026	8.22413	4.45981	2.2e-05	0.000298874	2.36959
RGS13	-1.35566	6.40909	-4.44521	2.33e-05	0.000311564	2.31625
MT1X	-1.07912	11.6022	-4.42758	2.49e-05	0.000329007	2.252
TNFAIP6	1.01493	7.35371	4.34972	3.36e-05	0.000413951	1.97022
HSD3B2	-1.06982	6.13126	-4.34621	3.41e-05	0.000417242	1.9576
APOBEC3B	-1.08051	7.82515	-4.31791	3.79e-05	0.000451881	1.85608
SI	-1.84428	8.44538	-4.26118	4.7e-05	0.000537462	1.65387
REG1A	1.90979	7.35269	4.22751	5.34e-05	0.000592447	1.53473
ABCB1	-1.21142	8.34514	-4.18329	6.29e-05	0.000675399	1.37924
CD19	-1.13773	7.10173	-4.18171	6.33e-05	0.000678239	1.37372
MUC2	-1.8033	10.7439	-4.14199	7.34e-05	0.000769929	1.23503
LY6G6D	1.40406	6.84908	4.12556	7.8e-05	0.000807541	1.17794
MMP12	1.21724	10.5101	4.11846	8.01e-05	0.000822956	1.15334
COL15A1	1.12906	9.14924	4.10385	8.45e-05	0.000860885	1.10275
LRMP	-1.05533	7.49583	-4.06733	9.66e-05	0.000954714	0.976875
GNE	-1.00655	9.89261	-4.02133	0.000114285	0.00109037	0.819472
PERP	1.05253	9.80743	4.00391	0.00012175	0.00114614	0.760209
SPOCK1	1.02237	6.56852	3.98098	0.000132294	0.00122458	0.682446
PTGS2	1.38669	7.37574	3.89	0.000183387	0.00160206	0.377096
SFRP1	-1.00491	7.13125	-3.88445	0.000187047	0.00162849	0.358643
CR2	-1.2787	6.93622	-3.86435	0.000200898	0.00172894	0.291947
REG3A	1.16817	6.59357	3.8532	0.000208995	0.00178536	0.25507
RSAD2	-1.08608	7.38252	-3.82265	0.00023282	0.00195329	0.15437
SERPINB5	1.34039	7.25763	3.78229	0.000268277	0.00218901	0.0222668
TFF3	-1.11966	12.2877	-3.68308	0.000378554	0.00285642	-0.298034
UBD	1.26353	9.11562	3.62995	0.000454107	0.0032957	-0.466943
CDH19	-1.08007	7.26588	-3.5788	0.000540174	0.00379635	-0.627793
SPINT1	-1.00683	9.24886	-3.559	0.000577469	0.00398441	-0.6896
GEM	1.09764	10.2273	3.54907	0.000597071	0.00407988	-0.72049
ASPN	1.10611	9.1665	3.39464	0.000995606	0.00617082	-1.19237
SLC44A4	-1.19127	9.45477	-3.37604	0.00105774	0.00648059	-1.24808
TCL1A	-1.08804	6.26247	-3.36219	0.00110639	0.00673293	-1.28943
DEFA5	1.17263	6.69329	3.2503	0.00158366	0.00894504	-1.61847
DPT	-1.0073	7.90718	-3.19704	0.00187303	0.0101913	-1.77194
CXCL13	-1.05945	8.16553	-3.06249	0.0028383	0.0142722	-2.15055
CXCL14	-1.05594	11.5483	-2.96676	0.00378669	0.0179565	-2.41177
SRPX	-1.02646	9.19456	-2.8494	0.00534584	0.0236752	-2.72256
C7	-1.02326	8.09351	-2.79149	0.00631511	0.0268835	-2.87202
LEFTY1	-1.01264	10.2802	-2.7689	0.00673502	0.0282184	-2.92963
CHRDL1	-1.02251	8.03236	-2.55954	0.0120198	0.0445647	-3.44427
