# Supplementary material for: SULF1 regulates malignant progression of colorectal cancer by modulating ARSH via FAK/PI3K/AKT/mTOR signaling
Source: Cancer Cell Int. 2024 Jun 6;24:201. doi: 10.1186/s12935-024-03383-5 (PMC11157809; doi:10.1186/s12935-024-03383-5)
Supplement: Supplementary file 7 — Supplementary Material 7 [file 12935_2024_3383_MOESM7_ESM.xlsx]

## Sheet: Sheet1
Supplementary Table4. DEGs in GSE136735.
Genes	logFC	AveExpr	t	P.Value	adj.P.Val	B
COL10A1	6.0206	9.15763	16.3926	1.39e-10	3.99e-06	12.7103
CLDN1	2.61107	6.31663	12.643	4.35e-09	5.87e-05	10.3069
KRT24	-5.15667	7.19981	-12.3149	6.12e-09	5.87e-05	10.0472
OLR1	2.73802	4.52397	10.8242	3.21e-08	0.000230783	8.74192
KRT23	4.07826	7.02564	10.3334	5.77e-08	0.000331737	8.26255
CDH11	2.56714	9.06737	10.1396	7.31e-08	0.000350516	8.06591
LY6G6D	4.58147	9.10271	9.6583	1.34e-07	0.000550247	7.55855
GFRA2	-2.13	8.24854	-9.26743	2.23e-07	0.000800535	7.12574
MMP11	3.6979	8.38976	8.68282	4.91e-07	0.00156895	6.44166
XLOC_003146	3.13441	5.41617	8.41578	7.13e-07	0.00188265	6.11385
LOXL2	2.8372	9.02849	8.40933	7.2e-07	0.00188265	6.10581
COL5A2	2.18686	11.4982	8.26035	8.9e-07	0.00198714	5.91846
ITGBL1	3.25617	7.45156	8.15682	1.03e-06	0.00198714	5.7864
WNT5A	3.0271	7.81147	8.14035	1.06e-06	0.00198714	5.76525
LRRC15	2.45725	5.18846	8.07927	1.16e-06	0.00198714	5.68648
SPIB	-3.68636	6.97021	-8.0677	1.18e-06	0.00198714	5.67148
ZG16	-6.87214	9.44378	-8.03282	1.24e-06	0.00198714	5.6262
FOXQ1	3.84334	8.4232	8.00346	1.29e-06	0.00198714	5.58795
NOX4	2.22955	5.44536	7.94336	1.41e-06	0.00198714	5.50924
MACC1	2.58144	6.54503	7.88958	1.53e-06	0.00198714	5.43835
CFP	-2.23566	8.78332	-7.85127	1.62e-06	0.00198714	5.38761
POSTN	2.52842	10.0863	7.84431	1.63e-06	0.00198714	5.37836
CPNE7	3.01326	9.0996	7.84221	1.64e-06	0.00198714	5.37557
PPAPDC1A	3.58105	5.54274	7.83411	1.66e-06	0.00198714	5.3648
CLEC3B	-3.61545	12.6211	-7.68435	2.07e-06	0.00227565	5.16394
MADCAM1	-4.89459	7.24689	-7.63775	2.22e-06	0.00227565	5.10075
INHBA	3.91855	9.66681	7.62878	2.26e-06	0.00227565	5.08855
LOC100507263	2.46689	5.97466	7.62721	2.26e-06	0.00227565	5.08642
SULF1	2.62587	11.5498	7.61736	2.29e-06	0.00227565	5.073
UNC5B	1.38745	8.15242	7.57246	2.46e-06	0.00235462	5.01168
SHISA2	1.77872	4.80677	7.54239	2.57e-06	0.00238521	4.97044
FNDC1	2.91745	7.20397	7.50254	2.73e-06	0.00238849	4.91556
LOX	2.15259	7.6907	7.48793	2.79e-06	0.00238849	4.89539
CST1	4.00472	6.09606	7.46306	2.9e-06	0.00238849	4.86096
EGFL6	3.32571	7.00996	7.46201	2.91e-06	0.00238849	4.8595
SCGN	-4.46727	8.74291	-7.38292	3.28e-06	0.00262229	4.7494
SALL4	2.68188	6.90409	7.30199	3.72e-06	0.00289181	4.63574
TLX2	-2.845	6.72009	-7.28187	3.84e-06	0.00290515	4.60732
DKK2	2.48626	5.40761	7.26133	3.96e-06	0.00292264	4.57824
ZNF469	2.08595	7.53102	7.1876	4.45e-06	0.00319758	4.47334
NTN1	-2.61612	8.70097	-7.09421	5.15e-06	0.00357552	4.33927
ADRB1	-2.12285	6.65292	-7.05704	5.46e-06	0.00357552	4.28552
SLITRK3	-1.52731	5.40164	-7.0409	5.6e-06	0.00357552	4.26211
ASCL2	3.0885	10.9757	7.03587	5.65e-06	0.00357552	4.25481
CFD	-3.94166	13.8137	-7.0336	5.67e-06	0.00357552	4.25152
KAL1	2.44208	6.24866	7.02384	5.76e-06	0.00357552	4.23734
MAF	-1.31919	9.02216	-7.01471	5.84e-06	0.00357552	4.22406
APOC1	1.76247	9.71683	7.00122	5.97e-06	0.00357705	4.2044
CAPN6	-2.66604	7.94807	-6.97579	6.22e-06	0.00364895	4.16729
CDH3	2.97136	6.67869	6.93764	6.61e-06	0.00376229	4.11141
COL1A1	2.90956	12.7322	6.93164	6.67e-06	0.00376229	4.1026
CP	-1.78494	6.07937	-6.87175	7.34e-06	0.00406234	4.01437
PIRT	-2.44085	7.53313	-6.81892	8e-06	0.00434031	3.93605
NFE2L3	2.04657	8.99405	6.79811	8.27e-06	0.00440583	3.90509
THBS2	1.99268	8.6833	6.75114	8.93e-06	0.00460619	3.83495
FCGBP	-4.39331	11.3044	-6.74829	8.97e-06	0.00460619	3.83069
TNNC2	2.37226	9.45959	6.60295	1.14e-05	0.00566476	3.61134
TMEM132A	1.67001	9.08607	6.60043	1.14e-05	0.00566476	3.6075
SFRP4	2.92678	6.7899	6.57675	1.19e-05	0.00572234	3.57144
ABI3BP	-1.8184	6.69554	-6.57373	1.19e-05	0.00572234	3.56683
LOC541471	1.50569	9.25231	6.52477	1.29e-05	0.00610312	3.49195
CA1	-6.46618	7.59478	-6.5088	1.33e-05	0.00616579	3.46744
SST	-3.3275	7.45265	-6.49753	1.35e-05	0.00618248	3.45013
GPSM2	1.34237	7.77401	6.48029	1.39e-05	0.00626267	3.42361
MATN3	2.41016	4.87037	6.45924	1.44e-05	0.00638618	3.39115
DNASE1L3	-2.88279	8.06197	-6.43274	1.51e-05	0.00650576	3.35018
COMP	4.22979	9.39946	6.42995	1.52e-05	0.00650576	3.34585
SCARA5	-2.39839	7.95865	-6.41996	1.54e-05	0.00651791	3.33038
MAL	-3.95863	7.96832	-6.40903	1.57e-05	0.00654195	3.31343
WNT2	2.87811	5.68533	6.38194	1.64e-05	0.00665099	3.27132
NDRG4	-2.23016	8.36302	-6.37748	1.65e-05	0.00665099	3.26439
MMP3	4.04079	7.03942	6.36415	1.69e-05	0.00665099	3.24363
XLOC_l2_005428	1.89549	5.62186	6.36093	1.7e-05	0.00665099	3.2386
VIT	-2.64312	6.31963	-6.35743	1.71e-05	0.00665099	3.23315
MMP7	4.60631	7.75708	6.33665	1.77e-05	0.00679562	3.2007
PI16	-3.90487	10.3475	-6.30944	1.86e-05	0.00702075	3.1581
COL12A1	1.89983	10.417	6.28807	1.92e-05	0.00710596	3.12455
COL3A1	2.34414	10.7455	6.2738	1.97e-05	0.00710596	3.10211
PHOX2B	-2.04033	6.27938	-6.27155	1.98e-05	0.00710596	3.09858
PERP	1.93717	11.152	6.27071	1.98e-05	0.00710596	3.09726
PITX2	3.40186	5.35623	6.26459	2e-05	0.00710596	3.08762
KIAA1199	1.68703	4.72295	6.2452	2.07e-05	0.00725375	3.05705
PMEPA1	1.78279	9.92072	6.23399	2.11e-05	0.00730379	3.03936
CALB2	-2.40418	8.02789	-6.20564	2.21e-05	0.00757293	2.99451
F2R	1.14887	6.78738	6.19365	2.26e-05	0.0076381	2.9755
CST2	2.86929	5.81342	6.1681	2.36e-05	0.00788535	2.93491
RERGL	-2.74265	7.21437	-6.14179	2.47e-05	0.00798238	2.89302
FAP	2.64455	9.89559	6.14058	2.47e-05	0.00798238	2.8911
ARID3A	2.27358	7.93325	6.14043	2.47e-05	0.00798238	2.89086
ISM1	2.18218	6.39763	6.13324	2.5e-05	0.00798238	2.87938
WNT11	2.06434	6.24591	6.12787	2.53e-05	0.00798238	2.87081
MATN2	-1.07516	6.70739	-6.10885	2.61e-05	0.00803725	2.84041
GRIN2D	2.46908	5.58709	6.10598	2.62e-05	0.00803725	2.83582
SRL	-2.35436	6.17536	-6.10494	2.63e-05	0.00803725	2.83415
LOC100190940	3.31784	5.6387	6.09485	2.67e-05	0.00809149	2.81799
PLOD2	1.68914	9.70766	6.05156	2.88e-05	0.00862582	2.7485
PLAC9	-2.81844	8.54494	-6.03264	2.97e-05	0.00881985	2.71803
TNFSF15	1.61984	5.60049	6.02205	3.03e-05	0.00889075	2.70096
LOC100506027	2.36229	6.06881	6.01047	3.09e-05	0.00897883	2.68225
HDC	-2.14541	7.7429	-6.00291	3.13e-05	0.00900582	2.67005
AVL9	1.2374	6.43844	5.97182	3.3e-05	0.00940969	2.61971
RUNX1	1.33956	7.04184	5.93028	3.55e-05	0.0100142	2.55221
LOC389033	-2.63982	10.9571	-5.91268	3.66e-05	0.0102254	2.52353
TSPO2	1.7788	7.99706	5.90227	3.73e-05	0.0103125	2.50654
HSPH1	1.24375	10.3113	5.89431	3.78e-05	0.0103569	2.49355
LPAR1	-1.92211	8.01142	-5.87304	3.92e-05	0.0106473	2.45875
OLFML2B	1.61774	7.67553	5.85752	4.03e-05	0.0108379	2.43332
FCGR3A	2.05903	9.1914	5.84447	4.12e-05	0.0109477	2.41192
LOC100507056	2.71073	6.24738	5.84118	4.15e-05	0.0109477	2.40651
TMEFF2	-1.40386	5.77526	-5.824	4.28e-05	0.0111796	2.37828
CNIH3	1.87839	6.16717	5.81438	4.35e-05	0.0112676	2.36244
CBLN2	-2.39827	6.26533	-5.80631	4.41e-05	0.0113262	2.34916
DPEP1	3.09838	6.23181	5.80058	4.45e-05	0.0113396	2.3397
MEST	1.85052	7.66958	5.78834	4.55e-05	0.01141	2.31952
LYVE1	-2.96455	7.67224	-5.78189	4.6e-05	0.01141	2.30886
GRP	3.28534	6.11915	5.7802	4.62e-05	0.01141	2.30608
FLT1	1.43132	7.13519	5.7771	4.64e-05	0.01141	2.30096
AJUBA	1.99787	5.70296	5.77244	4.68e-05	0.01141	2.29326
PRAP1	2.38046	10.0077	5.76337	4.76e-05	0.0114963	2.27826
SULT2B1	2.29891	5.45213	5.74869	4.88e-05	0.0116995	2.25395
AMACR	1.63743	6.28402	5.72314	5.11e-05	0.0121383	2.21156
CEL	2.32195	7.03865	5.71241	5.2e-05	0.0122694	2.19374
CLEC10A	-1.59449	8.08736	-5.69331	5.38e-05	0.0125881	2.16196
LOC100287221	1.38875	4.38433	5.6663	5.65e-05	0.0130992	2.11693
LRP12	1.38337	7.26851	5.65455	5.77e-05	0.0131682	2.0973
FAM150A	2.60901	5.99997	5.65415	5.77e-05	0.0131682	2.09662
PODNL1	1.59975	5.4228	5.64691	5.85e-05	0.0131682	2.08451
C20orf134	1.32402	7.1393	5.64203	5.9e-05	0.0131682	2.07635
C4orf34	-1.30674	9.19481	-5.6411	5.91e-05	0.0131682	2.0748
C1orf186	-1.37859	8.32718	-5.63009	6.02e-05	0.0133256	2.05636
ADAM28	-1.11163	6.4535	-5.61546	6.18e-05	0.013573	2.03184
FAM176A	1.49968	5.04703	5.60006	6.35e-05	0.0138452	2.00599
COL1A2	1.81192	13.9284	5.59147	6.45e-05	0.0139472	1.99155
CYP2B6	2.41886	6.72388	5.58706	6.5e-05	0.0139472	1.98414
DENND2A	-1.37501	7.45569	-5.58336	6.55e-05	0.0139472	1.97792
CHRM1	-2.12558	5.03989	-5.57176	6.68e-05	0.014106	1.95838
OR51E1	1.60887	6.42246	5.565	6.76e-05	0.014106	1.947
ASPA	-2.59211	7.01015	-5.53816	7.1e-05	0.0146705	1.90172
KIF26B	1.0989	5.29355	5.5348	7.14e-05	0.0146705	1.89604
PLP1	-2.53692	7.5911	-5.52296	7.29e-05	0.0148792	1.87602
CBFA2T3	-1.64416	7.26726	-5.5007	7.59e-05	0.0153281	1.83833
ADAMTS12	1.41913	5.41541	5.49858	7.62e-05	0.0153281	1.83473
MYOC	-3.87186	7.1147	-5.49468	7.67e-05	0.0153287	1.82812
TNXB	-2.02689	8.60503	-5.47438	7.96e-05	0.0157897	1.79365
RNF43	2.79871	10.7552	5.46291	8.13e-05	0.0159609	1.77416
XLOC_000095	1.6978	5.66762	5.4608	8.16e-05	0.0159609	1.77057
ATP9A	1.64523	8.92133	5.44618	8.38e-05	0.0162703	1.74569
MMRN1	-2.90746	8.76682	-5.44267	8.43e-05	0.0162703	1.73971
CYTIP	-1.43009	9.63204	-5.43276	8.58e-05	0.0163674	1.72281
C17orf109	-1.18009	6.2747	-5.43199	8.59e-05	0.0163674	1.72151
NPY2R	-1.28881	4.96541	-5.42748	8.66e-05	0.0163929	1.71381
PID1	-1.81328	8.51545	-5.42018	8.78e-05	0.0165021	1.70136
C7orf36	1.29919	8.01591	5.38684	9.32e-05	0.0171973	1.64435
CADM3	-3.00095	7.10398	-5.38668	9.33e-05	0.0171973	1.64407
SNAR-F	3.22707	12.2548	5.37642	9.5e-05	0.0174087	1.6265
CXCR4	-1.18134	12.2795	-5.37271	9.57e-05	0.0174155	1.62013
CHGA	-4.92801	10.6243	-5.3629	9.74e-05	0.0176168	1.60332
KIF5C	-1.79239	6.91325	-5.35349	9.91e-05	0.0176982	1.58716
GSTM5	-2.14513	8.40336	-5.3489	9.99e-05	0.0177365	1.57927
BIRC3	-1.53626	9.38349	-5.33755	0.000101979	0.0179953	1.55977
AGPAT9	-1.19967	7.93827	-5.32985	0.000103419	0.0181381	1.54652
XLOC_001595	-2.48619	5.67726	-5.32351	0.00010462	0.0181855	1.53561
CRYBA2	-2.29174	6.81053	-5.32176	0.000104954	0.0181855	1.5326
CCR7	-3.03961	9.18869	-5.31644	0.000105976	0.0182526	1.52345
CTHRC1	2.6729	7.73785	5.30653	0.000107908	0.0184748	1.50637
STRA6	1.81914	5.81821	5.29825	0.000109552	0.0186452	1.49208
COL24A1	1.20544	6.21456	5.29084	0.000111044	0.0187042	1.47929
ENC1	1.97781	6.27555	5.28728	0.000111769	0.0187042	1.47314
HILPDA	1.37825	9.18916	5.28268	0.000112713	0.0187042	1.46519
SOX4	1.31758	6.59013	5.28188	0.000112877	0.0187042	1.46381
ITLN1	-5.02861	10.1763	-5.28039	0.000113184	0.0187042	1.46125
TRPM2	1.18618	7.15205	5.27742	0.0001138	0.0187042	1.45611
TMEM200A	1.49508	7.90425	5.27188	0.000114959	0.0187132	1.44653
PRPH	-3.29169	9.43659	-5.27094	0.000115156	0.0187132	1.44491
VSNL1	2.4695	6.30487	5.26724	0.000115939	0.0187346	1.4385
AGT	2.7297	8.15311	5.26208	0.000117038	0.0188065	1.42958
TMEM100	-1.83763	6.85232	-5.25355	0.00011888	0.0188914	1.41481
IGFBP6	-2.23253	9.84839	-5.2277	0.000124648	0.0196991	1.37
XLOC_002613	1.97302	5.47779	5.22346	0.000125622	0.0197446	1.36263
NCF4	-1.17431	7.81444	-5.21644	0.000127252	0.0198921	1.35043
LRAT	-1.16518	4.2637	-5.20868	0.000129078	0.0200089	1.33695
TPPP3	-1.65503	9.24013	-5.20736	0.000129391	0.0200089	1.33466
COL8A1	2.25314	10.4291	5.20362	0.000130284	0.0200394	1.32815
LGALS2	-2.60057	10.4264	-5.19523	0.000132308	0.0202424	1.31356
COL4A1	1.87251	11.3439	5.18446	0.000134956	0.0204272	1.2948
GTF2F2	1.09201	9.77224	5.18175	0.000135631	0.0204272	1.29008
TTR	-2.97404	6.44962	-5.18113	0.000135785	0.0204272	1.28901
MOSPD1	1.32446	6.03467	5.17885	0.000136357	0.0204272	1.28503
KIT	-1.38661	7.63308	-5.16757	0.000139218	0.0206922	1.26537
GPM6B	-1.85341	7.68494	-5.16623	0.000139564	0.0206922	1.26302
FERMT1	1.68479	7.29139	5.15915	0.000141397	0.0207174	1.25066
XKR4	-1.99095	6.08537	-5.15906	0.000141421	0.0207174	1.25051
SLC16A1	1.14144	6.57939	5.15605	0.000142207	0.0207174	1.24526
ITM2A	-1.83698	9.98113	-5.15449	0.000142615	0.0207174	1.24254
GPR126	-1.77943	7.36935	-5.14276	0.000145736	0.0210644	1.22204
TM7SF4	2.25772	4.597	5.14002	0.000146476	0.0210655	1.21725
PLXDC2	1.45525	9.23032	5.13383	0.00014816	0.0210897	1.20642
C4orf48	1.26818	11.3835	5.13202	0.000148655	0.0210897	1.20326
NEFL	-1.96082	7.30416	-5.13133	0.000148845	0.0210897	1.20206
BAI1	-1.69093	6.77631	-5.11033	0.000154738	0.0218173	1.16528
P2RY14	-1.9133	8.23387	-5.10171	0.000157226	0.0220599	1.15016
FAIM2	-2.36956	8.1489	-5.08867	0.000161067	0.0224892	1.12729
KDELC1	1.43195	6.397	5.0797	0.000163767	0.0226845	1.11154
SPOCK1	2.35645	8.18455	5.07879	0.000164043	0.0226845	1.10994
FJX1	1.91417	7.51221	5.07611	0.000164861	0.0226885	1.10523
EPHX4	1.70019	5.31405	5.06858	0.00016718	0.0228982	1.09199
SPP1	3.24458	9.99622	5.06398	0.000168614	0.022985	1.0839
FAM107A	-3.25974	8.7541	-5.05619	0.000171068	0.0231762	1.0702
TOX2	-1.46206	9.31428	-5.05207	0.000172382	0.0231762	1.06295
LOC100129940	1.60238	5.23831	5.05191	0.000172433	0.0231762	1.06267
WISP1	1.47285	4.40976	5.04758	0.000173826	0.0231952	1.05504
F2RL2	1.9943	7.07165	5.04646	0.000174188	0.0231952	1.05307
ITK	-1.30853	6.94338	-5.04175	0.000175719	0.0232912	1.04478
XLOC_005341	4.11557	7.22352	5.03285	0.000178651	0.0235713	1.02908
PFDN4	1.36964	9.02126	5.0236	0.000181754	0.0238712	1.01276
SNAR-G2	2.99086	13.1296	5.01907	0.000183293	0.0238867	1.00476
SVOP	-1.10986	5.14718	-5.01836	0.000183533	0.0238867	1.00352
TIMD4	-2.48076	6.45141	-5.01201	0.000185718	0.0240127	0.992302
ELAVL4	-1.71307	6.32335	-5.0107	0.000186171	0.0240127	0.98999
GIMAP5	-1.60925	8.21796	-4.99013	0.000193447	0.0248398	0.953633
DIO2	1.35939	5.74899	4.98604	0.000194928	0.0248561	0.946397
ACE2	3.34177	7.12655	4.98501	0.000195303	0.0248561	0.944577
LOC100505730	1.9836	6.85223	4.97233	0.000199981	0.0253394	0.922124
LGR5	2.23685	5.96468	4.96181	0.000203951	0.0257292	0.903472
SNAR-H	2.98455	13.3472	4.95358	0.000207115	0.0260141	0.888869
IGFBP3	1.83391	10.915	4.94694	0.000209702	0.0262246	0.877089
SNTB1	1.53397	6.46434	4.93881	0.000212916	0.0263954	0.862658
RPP40	1.13542	7.13033	4.93874	0.000212942	0.0263954	0.862539
NXT2	1.05391	6.12111	4.93655	0.00021382	0.0263954	0.858634
SQLE	1.6333	8.95093	4.92984	0.000216522	0.0266146	0.846719
GNG7	-1.34446	7.21234	-4.91051	0.00022451	0.0274791	0.812335
SLC6A6	1.12562	7.79737	4.90742	0.000225812	0.0275214	0.806845
CLEC4GP1	-1.35425	4.9413	-4.89671	0.0002304	0.027962	0.787756
ZNRF3	1.17073	7.84167	4.89193	0.000232475	0.0280952	0.779245
STMN4	-1.57401	5.29892	-4.88217	0.000236775	0.028392	0.761844
CLECL1	-1.33947	6.49447	-4.88188	0.000236904	0.028392	0.761326
FAM3B	2.77272	6.66343	4.87538	0.000239816	0.0286217	0.749728
HECW2	1.37342	6.89029	4.86902	0.0002427	0.0288	0.738378
ATG16L2	-1.27723	9.774	-4.8655	0.000244314	0.0288	0.732086
FAM91A1	1.00032	6.27107	4.86244	0.000245722	0.0288478	0.726629
DOCK10	-1.03742	9.17787	-4.85296	0.000250145	0.0291649	0.709689
GJB2	2.48491	6.90859	4.85231	0.000250451	0.0291649	0.708526
PLCB4	1.70542	7.28636	4.8347	0.000258897	0.0297334	0.677028
PACSIN1	-2.39677	6.30951	-4.83353	0.000259468	0.0297334	0.674938
TGFBR3	-1.64229	7.36471	-4.82736	0.000262504	0.029962	0.663887
TEAD4	1.25515	6.85799	4.81247	0.000269982	0.0306244	0.637209
FCGR2B	-1.37859	7.57449	-4.81052	0.000270977	0.0306244	0.633715
POU2AF1	-1.68079	6.87182	-4.8095	0.000271502	0.0306244	0.631876
XLOC_003223	-1.65097	5.52607	-4.80161	0.000275573	0.0306805	0.617738
BEST2	-3.9765	6.71457	-4.79806	0.000277428	0.0306805	0.611365
CCL21	-2.89894	10.3153	-4.79674	0.000278119	0.0306805	0.609001
CHODL	-1.86439	7.09458	-4.79634	0.000278332	0.0306805	0.608273
LEPREL4	1.24511	10.3651	4.79546	0.000278792	0.0306805	0.606703
SULF2	1.16208	12.5797	4.79432	0.000279395	0.0306805	0.60465
KIF1A	-2.753	7.17407	-4.78564	0.000284019	0.0310617	0.589058
FZD8	1.26773	6.50631	4.78273	0.000285586	0.0311148	0.583831
CD48	-1.57425	7.56801	-4.77701	0.000288691	0.0312997	0.573557
TMTC4	1.06801	8.10513	4.77509	0.000289743	0.0312997	0.570101
SLC8A3	-1.09484	5.04838	-4.7733	0.000290723	0.0312997	0.566891
PLAU	1.8538	9.8596	4.76823	0.000293523	0.0313556	0.557784
SLC39A10	1.21889	5.84389	4.76486	0.000295405	0.0313556	0.551711
S100A2	1.82555	6.89484	4.76482	0.000295427	0.0313556	0.551641
TMEM211	1.84578	5.78202	4.76058	0.000297807	0.0313794	0.544015
CXCL12	-2.60032	9.82594	-4.76053	0.000297833	0.0313794	0.543933
COL19A1	-1.14054	4.95044	-4.75036	0.00030363	0.0317529	0.525613
TBX1	-1.25501	6.32438	-4.74915	0.000304326	0.0317529	0.523437
MYO6	1.15928	8.07917	4.74826	0.000304837	0.0317529	0.521844
SLC16A3	1.01557	11.2366	4.74661	0.000305794	0.0317529	0.518866
SOX11	2.86706	5.05127	4.73756	0.000311083	0.0320705	0.502568
TTYH1	-1.38212	8.1315	-4.73315	0.000313696	0.0320743	0.494618
CMTM8	1.3138	7.69812	4.73241	0.000314139	0.0320743	0.493278
AADACL2	-1.46251	4.0514	-4.73186	0.000314465	0.0320743	0.49229
SLA	-1.20438	10.4966	-4.71246	0.000326262	0.0329409	0.457288
PCDH11Y	-1.23361	4.39914	-4.71042	0.000327527	0.0329409	0.453608
XLOC_l2_008203	1.04946	6.63636	4.71039	0.000327543	0.0329409	0.453563
ALDH1B1	1.43539	8.74356	4.70026	0.000333913	0.0334646	0.435251
TNFSF4	1.81737	6.29841	4.69738	0.000335746	0.0335315	0.430048
ANKH	1.14307	6.17083	4.69098	0.000339857	0.0338246	0.41848
CLCA1	-4.00552	7.90569	-4.68858	0.000341407	0.0338617	0.414152
IL10RA	-1.15037	10.0026	-4.68515	0.000343647	0.0338658	0.407937
EDNRA	1.02949	6.33792	4.68491	0.000343803	0.0338658	0.407504
ANLN	1.91351	6.15745	4.67561	0.000349937	0.0343523	0.390692
FIGF	-3.60704	6.43482	-4.66631	0.000356189	0.0347907	0.373854
SNAR-D	2.81121	13.8965	4.66538	0.000356822	0.0347907	0.372167
XLOC_000914	1.40351	6.37557	4.66333	0.000358221	0.0348091	0.368447
FAM180B	-2.19472	7.59639	-4.65969	0.000360712	0.0349332	0.361857
SFRP1	-3.29539	8.46885	-4.65127	0.000366542	0.0353334	0.346612
TRIB3	2.10654	9.88753	4.65019	0.000367301	0.0353334	0.344643
NETO2	1.3033	6.54259	4.64508	0.000370896	0.0355603	0.335382
FLJ42875	-1.05534	5.60328	-4.64091	0.000373856	0.0356558	0.327825
GREM2	-2.0939	9.59035	-4.64019	0.000374372	0.0356558	0.326513
LOC100506303	1.67166	5.4575	4.63567	0.000377616	0.0358461	0.318308
ATP2C1	1.27477	6.38961	4.63198	0.000380281	0.03598	0.311619
KCNA6	-1.11718	6.76248	-4.63027	0.000381529	0.03598	0.308505
DNER	-1.31946	4.66554	-4.62443	0.000385801	0.0360666	0.297914
CTSG	-3.11204	10.2139	-4.62262	0.00038714	0.0360666	0.29462
TMSB15A	1.63362	6.5848	4.60741	0.00039855	0.0368152	0.266994
DCAF13	1.12839	8.24384	4.60637	0.000399344	0.0368152	0.265102
LHFPL4	-1.60535	5.71503	-4.60443	0.000400831	0.0368342	0.261566
XLOC_009398	2.28993	5.10784	4.59086	0.000411364	0.0376817	0.236895
S1PR4	-1.52917	9.78365	-4.5892	0.000412677	0.037682	0.233865
KRT80	1.34427	5.92122	4.58132	0.00041895	0.0381337	0.219515
LOC283663	-2.2528	8.6496	-4.57709	0.000422354	0.0382769	0.211816
Q29HP5	1.14308	6.01429	4.57606	0.000423184	0.0382769	0.209949
LOC157503	-1.84974	5.37592	-4.57262	0.000425983	0.0384092	0.203679
SRPX2	1.63374	8.95508	4.5616	0.000435071	0.0391061	0.183596
MT3	-1.1944	9.91535	-4.55802	0.00043807	0.039253	0.177062
MAMDC2	-1.97503	6.87804	-4.55372	0.000441693	0.0393324	0.169226
UCA1	2.90697	6.75755	4.55172	0.000443393	0.0393324	0.165572
P2RX1	-1.76253	6.3925	-4.54972	0.000445096	0.0393324	0.161926
LILRB5	-2.6445	8.10403	-4.5472	0.000447247	0.0393324	0.157339
CTNND2	-1.87986	5.73529	-4.54464	0.000449448	0.0393324	0.152669
CCL19	-3.62826	10.3928	-4.54461	0.000449474	0.0393324	0.152614
LOC283553	-1.44583	5.37072	-4.54312	0.000450762	0.0393324	0.149892
SNAR-B2	2.72236	14.4134	4.54254	0.000451263	0.0393324	0.148834
ENTPD3	-1.55627	6.13096	-4.53801	0.000455206	0.0395562	0.140557
CEND1	-1.39207	7.39063	-4.52986	0.000462381	0.0399831	0.125678
CD209	-1.09296	6.77579	-4.52854	0.000463555	0.0399831	0.123265
NANOS3	1.5185	6.47901	4.52772	0.000464289	0.0399831	0.12176
BTK	-1.045	6.5671	-4.52064	0.00047064	0.040409	0.108834
LOC100505839	1.50343	5.62222	4.51476	0.000475988	0.0406257	0.0980825
ABCA8	-1.88648	5.59599	-4.51044	0.000479954	0.0408429	0.0901883
DNAH14	1.3	6.05491	4.50743	0.000482741	0.0409589	0.0846791
HRK	-1.19018	5.65049	-4.50567	0.000484379	0.0409771	0.0814554
ANTXR1	1.27257	7.8679	4.49532	0.000494114	0.041621	0.0625226
ETV4	1.97122	5.2736	4.49335	0.000495991	0.041621	0.0589145
EXOC3L4	-1.56432	7.66597	-4.49148	0.00049778	0.041621	0.0554887
ZBTB33	1.0056	6.84644	4.48906	0.000500099	0.0416937	0.0510659
CCND1	1.69142	7.3539	4.48522	0.000503806	0.0418814	0.044039
TGFBI	1.85996	13.5095	4.47752	0.000511336	0.0422705	0.029921
RCAN2	-1.60192	9.52073	-4.476	0.000512831	0.0422705	0.0271419
LOC283454	-1.67979	4.29305	-4.47577	0.000513055	0.0422705	0.026727
ADRB2	-1.40567	7.54733	-4.46957	0.000519218	0.0425478	0.015364
PPAP2B	-1.73603	9.94009	-4.46754	0.000521258	0.0425936	0.0116325
TREM2	2.08999	6.33728	4.46491	0.000523902	0.0426884	0.00681717
PTPRCAP	-1.92867	8.23381	-4.46265	0.000526192	0.0427538	0.00266791
PCDH18	1.29746	6.62228	4.44848	0.000540767	0.0434472	-0.0233342
LSP1	-1.1553	9.93357	-4.44391	0.000545552	0.0436576	-0.0317182
FAM92A1	1.19466	7.58529	4.44171	0.000547868	0.0436576	-0.035749
MXRA5	1.13311	7.39337	4.44021	0.000549458	0.0436576	-0.0385076
C16orf89	-2.74353	9.91326	-4.43627	0.000553654	0.0437165	-0.0457479
LOC100506810	1.04795	5.3084	4.43453	0.000555514	0.0437165	-0.0489402
BFSP1	1.21261	6.26062	4.43361	0.000556501	0.0437165	-0.0506299
TCL1A	-4.70745	8.23778	-4.43241	0.000557799	0.0437165	-0.0528455
IL11	1.92338	4.51284	4.42229	0.000568802	0.0444578	-0.0714376
MUC2	-1.89936	6.51018	-4.41765	0.000573915	0.0445713	-0.0799549
GATC	1.0036	6.14802	4.41718	0.000574438	0.0445713	-0.0808208
ADAM12	1.5318	6.58332	4.41676	0.000574904	0.0445713	-0.081592
SSR3	1.05334	6.91711	4.41419	0.000577773	0.0446734	-0.0863306
XLOC_l2_001605	-1.79313	5.76676	-4.40679	0.000586091	0.045195	-0.0999358
XLOC_002612	1.18221	4.63855	4.40172	0.000591867	0.0455184	-0.109269
LNX2	1.12206	7.79723	4.39031	0.00060507	0.0464097	-0.130267
LOC100505806	1.98341	8.00957	4.37968	0.000617642	0.0472479	-0.149841
ACAN	1.13935	6.84067	4.36899	0.00063056	0.0479809	-0.169543
RSPO3	-1.44517	8.95819	-4.36107	0.000640313	0.0484754	-0.184153
LOC389602	1.8167	7.43918	4.36097	0.000640429	0.0484754	-0.184326
XLOC_003937	-1.66611	5.0079	-4.35606	0.000646559	0.0488109	-0.193392
MET	1.42246	10.3504	4.34834	0.000656302	0.049326	-0.207629
RAB8B	-1.07369	8.25419	-4.34749	0.000657388	0.049326	-0.209204
ERO1L	1.27953	8.25335	4.3466	0.000658526	0.049326	-0.21085
GCG	-4.27294	6.76696	-4.34026	0.000666668	0.0496772	-0.222547
