# Supplementary material for: SULF1 regulates malignant progression of colorectal cancer by modulating ARSH via FAK/PI3K/AKT/mTOR signaling
Source: Cancer Cell Int. 2024 Jun 6;24:201. doi: 10.1186/s12935-024-03383-5 (PMC11157809; doi:10.1186/s12935-024-03383-5)
Supplement: Supplementary file 8 — Supplementary Material 8 [file 12935_2024_3383_MOESM8_ESM.xlsx]

## Sheet: Sheet1
Supplementary Table5. Top 10 hub genes ranked by MCC method
Rank	Genes	Score
1	COL1A2	42
2	MMP3	40
3	SPP1	36
4	COL10A1	24
4	COMP	24
6	THBS2	18
7	TGFBI	6
8	PLAU	4
8	GCG	4
10	SULF1	3
