# Supplementary material for: SULF1 regulates malignant progression of colorectal cancer by modulating ARSH via FAK/PI3K/AKT/mTOR signaling
Source: Cancer Cell Int. 2024 Jun 6;24:201. doi: 10.1186/s12935-024-03383-5 (PMC11157809; doi:10.1186/s12935-024-03383-5)
Supplement: Supplementary file 9 — Supplementary Material 9 [file 12935_2024_3383_MOESM9_ESM.xlsx]

## Sheet: Sheet1
Supplementary Table6. Co-expression genes of SULF1.
Correlated Gene	Cytoband	Spearman's Correlation	p-Value	q-Value
CALCRL	2q32.1	1	0	0
MYCT1	6q25.2	1	0	0
ARSI	5q32	1	0	0
ST3GAL6	3q12.1	1	0	0
ZNF689	16p11.2	1	0	0
MUC2	11p15.5	-1	0	0
STIP1	11q13.1	1	0	0
EFS	14q11.2	1	0	0
CSMD2	1p35.1	1	0	0
LUM	12q21.33	1	0	0
LY6E	8q24.3	1	0	0
UCHL1	4p13	1	0	0
TRPC6	11q22.1	1	0	0
RBP7	1p36.22	1	0	0
LINC02875	17q23.2	1	0	0
CCL21	9p13.3	1	0	0
PCOLCE	7q22.1	1	0	0
C6ORF136	6p21.33	-1	0	0
DLC1	8p22	1	0	0
ADGRL4	1p31.1	1	0	0
GPR137C	14q22.1	1	0	0
JAZF1	7p15.2-p15.1	1	0	0
ARMC9	2q37.1	1	0	0
SCHIP1	3q25.33	1	0	0
MXRA7	17q25.1	1	0	0
ARAF	Xp11.3	-1	0	0
PLA2G4F	15q15.1	-1	0	0
COPZ2	17q21.32	1	0	0
PECAM1	17q23.3	1	0	0
KCNJ9	1q23.2	-1	0	0
SH3RF3	2q13	1	0	0
HUS1B	6p25.3	1	0	0
HDAC9	7p21.1	1	0	0
ALPK2	18q21.31-q21.32	1	0	0
GAS1	9q21.33	1	0	0
MMP2	16q12.2	1	0	0
GALNT15	3p25.1	1	0	0
FILIP1L	3q12.1	1	0	0
ISLR	15q24.1	1	0	0
MEOX2	7p21.2	1	0	0
PALLD	4q32.3	1	0	0
ANTXR1	2p13.3	1	0	0
TMEM74	8q23.1	0.991031	1.45613e-05	0.00616404
ARPP21	3p22.3	0.991031	1.45613e-05	0.00616404
EIF2S3	Xp22.11	-0.964286	0.000454149	0.0431581
ADAM12	10q26.2	0.964286	0.000454149	0.0431581
SHMT2	12q13.3	-0.964286	0.000454149	0.0431581
INHBA	7p14.1	0.964286	0.000454149	0.0431581
P4HA3	11q13.4	0.964286	0.000454149	0.0431581
SPON2	4p16.3	0.964286	0.000454149	0.0431581
CLMP	11q24.1	0.964286	0.000454149	0.0431581
NUDT11	Xp11.22	0.964286	0.000454149	0.0431581
PTHLH	12p11.22	0.964286	0.000454149	0.0431581
CYBRD1	2q31.1	0.964286	0.000454149	0.0431581
GLT8D2	12q23.3	0.964286	0.000454149	0.0431581
PLPP4	10q26.12	0.964286	0.000454149	0.0431581
ZNF136	19p13.2	0.964286	0.000454149	0.0431581
MLLT11	1q21.3	0.964286	0.000454149	0.0431581
COL24A1	1p22.3	0.964286	0.000454149	0.0431581
RAB31	18p11.22	0.964286	0.000454149	0.0431581
COL15A1	9q22.33	0.964286	0.000454149	0.0431581
CXCL12	10q11.21	0.964286	0.000454149	0.0431581
AFAP1L1	5q32	0.964286	0.000454149	0.0431581
RECQL	12p12.1	0.964286	0.000454149	0.0431581
PUS1	12q24.33	-0.964286	0.000454149	0.0431581
COL5A2	2q32.2	0.964286	0.000454149	0.0431581
CLEC1A	12p13.2	0.964286	0.000454149	0.0431581
DZIP1	13q32.1	0.964286	0.000454149	0.0431581
SERPINH1	11q13.5	0.964286	0.000454149	0.0431581
FAM199X	Xq22.2	-0.964286	0.000454149	0.0431581
CSRP2	12q21.2	0.964286	0.000454149	0.0431581
SP110	2q37.1	0.964286	0.000454149	0.0431581
IKBIP	12q23.1	0.964286	0.000454149	0.0431581
NKX3-2	4p15.33	0.964286	0.000454149	0.0431581
NOX4	11q14.3	0.964286	0.000454149	0.0431581
STC1	8p21.2	0.964286	0.000454149	0.0431581
ERC2	3p14.3	0.964286	0.000454149	0.0431581
TRPC3	4q27	0.964286	0.000454149	0.0431581
GRID1	10q23.1-q23.2	0.964286	0.000454149	0.0431581
WDR13	Xp11.23	-0.964286	0.000454149	0.0431581
FCGR2C	1q23.3	0.964286	0.000454149	0.0431581
ACSS2	20q11.22	-0.964286	0.000454149	0.0431581
ADAMTS6	5q12.3	0.964286	0.000454149	0.0431581
CDH11	16q21	0.964286	0.000454149	0.0431581
CNTFR	9p13.3	-0.964286	0.000454149	0.0431581
VWA8	13q14.11	-0.964286	0.000454149	0.0431581
SCARF2	22q11.21	0.964286	0.000454149	0.0431581
GJB1	Xq13.1	-0.964286	0.000454149	0.0431581
MFAP2	1p36.13	0.964286	0.000454149	0.0431581
LPAR5	12p13.31	-0.964286	0.000454149	0.0431581
GPR1	2q33.3	0.964286	0.000454149	0.0431581
FGF12	3q28-q29	0.964286	0.000454149	0.0431581
SMIM10	Xq26.3	0.964286	0.000454149	0.0431581
ABHD12B	14q22.1	0.964286	0.000454149	0.0431581
CFL2	14q13.1	0.964286	0.000454149	0.0431581
SLC29A2	11q13.2	-0.964286	0.000454149	0.0431581
ZNF781	19q13.12	0.964286	0.000454149	0.0431581
CPZ	4p16.1	0.964286	0.000454149	0.0431581
ADAMTS16	5p15.32	0.964286	0.000454149	0.0431581
DKC1	Xq28	-0.964286	0.000454149	0.0431581
FAM167B	1p35.2	0.964286	0.000454149	0.0431581
BCAT1	12p12.1	0.964286	0.000454149	0.0431581
FBN1	15q21.1	0.964286	0.000454149	0.0431581
DZIP1L	3q22.3	0.964286	0.000454149	0.0431581
TIMP3	22q12.3	0.964286	0.000454149	0.0431581
THY1	11q23.3	0.964286	0.000454149	0.0431581
SPP1	4q22.1	0.964286	0.000454149	0.0431581
SPARC	5q33.1	0.964286	0.000454149	0.0431581
LDB2	4p15.32	0.964286	0.000454149	0.0431581
ABLIM2	4p16.1	-0.964286	0.000454149	0.0431581
SRRM3	7q11.23	0.964286	0.000454149	0.0431581
CCN4	8q24.22	0.964286	0.000454149	0.0431581
DOK5	20q13.2	0.964286	0.000454149	0.0431581
ITGB1	10p11.22	0.964286	0.000454149	0.0431581
PRSS8	16p11.2	-0.964286	0.000454149	0.0431581
DSEL	18q22.1	0.964286	0.000454149	0.0431581
MEIS3	19q13.32	0.964286	0.000454149	0.0431581
PPP2R1A	19q13.41	-0.964286	0.000454149	0.0431581
BDH1	3q29	-0.964286	0.000454149	0.0431581
LRRC32	11q13.5	0.964286	0.000454149	0.0431581
SNAI2	8q11.21	0.964286	0.000454149	0.0431581
ECSCR	5q31.2	0.964286	0.000454149	0.0431581
SPATS2L	2q33.1	0.964286	0.000454149	0.0431581
TTLL12	22q13.2	-0.964286	0.000454149	0.0431581
CHN1	2q31.1	0.964286	0.000454149	0.0431581
AK5	1p31.1	0.964286	0.000454149	0.0431581
PRRX1	1q24.2	0.964286	0.000454149	0.0431581
MAGED4B	Xp11.22	0.964286	0.000454149	0.0431581
MEOX1	17q21.31	0.964286	0.000454149	0.0431581
CDK14	7q21.13	0.964286	0.000454149	0.0431581
FRMD6	14q22.1	0.964286	0.000454149	0.0431581
EFNB1	Xq13.1	-0.964286	0.000454149	0.0431581
SLC35A2	Xp11.23	-0.964286	0.000454149	0.0431581
CGGBP1	3p11.1	0.964286	0.000454149	0.0431581
MAGED4	Xp11.22	0.964286	0.000454149	0.0431581
SYDE1	19p13.12	0.964286	0.000454149	0.0431581
RASSF8	12p12.1	0.964286	0.000454149	0.0431581
ANGPTL2	9q33.3	0.964286	0.000454149	0.0431581
GUCY1A1	4q32.1	0.964286	0.000454149	0.0431581
TCEAL3	Xq22.2	0.964286	0.000454149	0.0431581
CALD1	7q33	0.964286	0.000454149	0.0431581
ILK	11p15.4	0.964286	0.000454149	0.0431581
ST6GALNAC5	1p31.1	0.964286	0.000454149	0.0431581
DPYSL3	5q32	0.964286	0.000454149	0.0431581
ADGRF5	6p12.3	0.964286	0.000454149	0.0431581
CD109	6q13	0.964286	0.000454149	0.0431581
COL8A1	3q12.1	0.964286	0.000454149	0.0431581
LHFPL6	13q13.3-q14.11	0.964286	0.000454149	0.0431581
FSTL1	3q13.33	0.964286	0.000454149	0.0431581
FEZ1	11q24.2	0.964286	0.000454149	0.0431581
FEZ2	2p22.2	0.964286	0.000454149	0.0431581
RASL12	15q22.31	0.964286	0.000454149	0.0431581
IHO1	3p21.31	0.964286	0.000454149	0.0431581
PCDH7	4p15.1	0.964286	0.000454149	0.0431581
COL6A2	21q22.3	0.964286	0.000454149	0.0431581
CD47	3q13.12	0.964286	0.000454149	0.0431581
LAMA4	6q21	0.964286	0.000454149	0.0431581
COL13A1	10q22.1	0.964286	0.000454149	0.0431581
TENM3	4q34.3-q35.1	0.964286	0.000454149	0.0431581
CREB1	2q33.3	0.964286	0.000454149	0.0431581
KANK4	1p31.3	0.964286	0.000454149	0.0431581
GSTM5	1p13.3	0.964286	0.000454149	0.0431581
KCNH1	1q32.2	0.964286	0.000454149	0.0431581
FBLN2	3p25.1	0.964286	0.000454149	0.0431581
CCDC8	19q13.32	0.964286	0.000454149	0.0431581
LTBP1	2p22.3	0.964286	0.000454149	0.0431581
LBH	2p23.1	0.964286	0.000454149	0.0431581
TNC	9q33.1	0.964286	0.000454149	0.0431581
WWTR1	3q25.1	0.964286	0.000454149	0.0431581
CAV1	7q31.2	0.964286	0.000454149	0.0431581
FNDC4	2p23.3	0.964286	0.000454149	0.0431581
CRIP2	14q32.33	0.964286	0.000454149	0.0431581
KCNJ8	12p12.1	0.964286	0.000454149	0.0431581
HTRA1	10q26.13	0.964286	0.000454149	0.0431581
INKA1	3p21.31	0.964286	0.000454149	0.0431581
TCF4	18q21.2	0.964286	0.000454149	0.0431581
REM1	20q11.21	0.964286	0.000454149	0.0431581
FERMT2	14q22.1	0.964286	0.000454149	0.0431581
PDLIM4	5q31.1	0.964286	0.000454149	0.0431581
PLPP7	9q34.13	0.964286	0.000454149	0.0431581
RAMP2	17q21.2	0.964286	0.000454149	0.0431581
RAMP3	7p13	0.964286	0.000454149	0.0431581
TBRG1	11q24.2	0.964286	0.000454149	0.0431581
GPRC5B	16p12.3	0.964286	0.000454149	0.0431581
PPFIA2	12q21.31	0.964286	0.000454149	0.0431581
MRAS	3q22.3	0.964286	0.000454149	0.0431581
EFEMP2	11q13.1	0.964286	0.000454149	0.0431581
DYRK1B	19q13.2	0.964286	0.000454149	0.0431581
ITGA5	12q13.13	0.964286	0.000454149	0.0431581
SRSF12	6q15	0.964286	0.000454149	0.0431581
SGCE	7q21.3	0.964286	0.000454149	0.0431581
MCHR1	22q13.2	0.964286	0.000454149	0.0431581
THBD	20p11.21	0.964286	0.000454149	0.0431581
ASPN	9q22.31	0.964286	0.000454149	0.0431581
CARHSP1	16p13.2	0.964286	0.000454149	0.0431581
PDGFRL	8p22	0.964286	0.000454149	0.0431581
IL36RN	2q14.1	-0.963624	0.000475304	0.0449392
ECEL1	2q37.1	0.954994	0.000805535	0.0728345
EBF2	8p21.2	0.954994	0.000805535	0.0728345
ZFHX4-AS1	8q21.13	0.954994	0.000805535	0.0728345
LPAR4	Xq21.1	0.954994	0.000805535	0.0728345
TENM3-AS1	4q34.3	0.954994	0.000805535	0.0728345
IL12B	5q33.3	0.954994	0.000805535	0.0728345
MTNR1A	4q35.2	0.954994	0.000805535	0.0728345
LINC02610	2q37.3	0.954994	0.000805535	0.0728345
RAB3C	5q11.2	0.954994	0.000805535	0.0728345
TSR2	Xp11.22	-0.928571	0.00251947	0.132191
PGBD1	6p22.1	0.928571	0.00251947	0.132191
HACD1	10p12.33	0.928571	0.00251947	0.132191
LRRN1	3p26.2	0.928571	0.00251947	0.132191
EDA2R	Xq12	0.928571	0.00251947	0.132191
MID1IP1	Xp11.4	-0.928571	0.00251947	0.132191
DHX37	12q24.31	-0.928571	0.00251947	0.132191
KIAA1586	6p12.1	0.928571	0.00251947	0.132191
IRAK3	12q14.3	0.928571	0.00251947	0.132191
AZIN2	1p35.1	0.928571	0.00251947	0.132191
KLHL26	19p13.11	-0.928571	0.00251947	0.132191
ACOT11	1p32.3	-0.928571	0.00251947	0.132191
FGF1	5q31.3	0.928571	0.00251947	0.132191
KSR2	12q24.22-q24.23	-0.928571	0.00251947	0.132191
PLA2G2F	1p36.12	-0.928571	0.00251947	0.132191
NKAP	Xq24	-0.928571	0.00251947	0.132191
ADCK1	14q24.3	-0.928571	0.00251947	0.132191
BIRC2	11q22.2	0.928571	0.00251947	0.132191
PHETA2	22q13.2	0.928571	0.00251947	0.132191
GFPT2	5q35.3	0.928571	0.00251947	0.132191
GSDME	7p15.3	0.928571	0.00251947	0.132191
ARL9	4q12	0.928571	0.00251947	0.132191
RFTN1	3p24.3	0.928571	0.00251947	0.132191
CNRIP1	2p14	0.928571	0.00251947	0.132191
GUCY1B1	4q32.1	0.928571	0.00251947	0.132191
APEX2	Xp11.21	-0.928571	0.00251947	0.132191
DAGLA	11q12.2	-0.928571	0.00251947	0.132191
ANGPT2	8p23.1	0.928571	0.00251947	0.132191
PDHA1	Xp22.12	-0.928571	0.00251947	0.132191
RFLNB	17p13.3	0.928571	0.00251947	0.132191
CORO2A	9q22.33	-0.928571	0.00251947	0.132191
LYVE1	11p15.4	0.928571	0.00251947	0.132191
CXCL13	4q21.1	0.928571	0.00251947	0.132191
NPM2	8p21.3	0.928571	0.00251947	0.132191
ARHGAP29	1p22.1	0.928571	0.00251947	0.132191
ZNF347	19q13.42	0.928571	0.00251947	0.132191
CFH	1q31.3	0.928571	0.00251947	0.132191
CSF2RA	Xp22.32 and Yp11.3	0.928571	0.00251947	0.132191
BCAP31	Xq28	-0.928571	0.00251947	0.132191
PABPC5	Xq21.31	0.928571	0.00251947	0.132191
MCEMP1	19p13.2	0.928571	0.00251947	0.132191
HEATR4	14q24.3	-0.928571	0.00251947	0.132191
EHD3	2p23.1	0.928571	0.00251947	0.132191
ZHX3	20q12	-0.928571	0.00251947	0.132191
SYNDIG1	20p11.21	0.928571	0.00251947	0.132191
MED7	5q33.3	0.928571	0.00251947	0.132191
SYAP1	Xp22.2	-0.928571	0.00251947	0.132191
C5ORF15	5q31.1	0.928571	0.00251947	0.132191
PDGFC	4q32.1	0.928571	0.00251947	0.132191
CALHM2	10q24.33	0.928571	0.00251947	0.132191
APOBEC3G	22q13.1	0.928571	0.00251947	0.132191
DHRS11	17q12	-0.928571	0.00251947	0.132191
PAPSS2	10q23.2-q23.31	-0.928571	0.00251947	0.132191
DHFR	5q14.1	0.928571	0.00251947	0.132191
C1ORF216	1p34.3	0.928571	0.00251947	0.132191
CSGALNACT1	8p21.3	0.928571	0.00251947	0.132191
OLFML1	11p15.4	0.928571	0.00251947	0.132191
ZNF542P	19q13.43	0.928571	0.00251947	0.132191
FAXC	6q16.2	0.928571	0.00251947	0.132191
FZD10	12q24.33	0.928571	0.00251947	0.132191
AMZ2P1	17q24.1	0.928571	0.00251947	0.132191
SCGB3A1	5q35.3	0.928571	0.00251947	0.132191
GPR55	2q37.1	-0.928571	0.00251947	0.132191
TMEM119	12q23.3	0.928571	0.00251947	0.132191
ADAMTS3	4q13.3	0.928571	0.00251947	0.132191
PAMR1	11p13	0.928571	0.00251947	0.132191
KIAA1755	20q11.23	0.928571	0.00251947	0.132191
ARHGEF9	Xq11.1	-0.928571	0.00251947	0.132191
MFAP5	12p13.31	0.928571	0.00251947	0.132191
EMP3	19q13.33	0.928571	0.00251947	0.132191
EMD	Xq28	-0.928571	0.00251947	0.132191
HTRA3	4p16.1	0.928571	0.00251947	0.132191
DLL4	15q15.1	0.928571	0.00251947	0.132191
MIR1915HG	10p12.31	0.928571	0.00251947	0.132191
PRSS21	16p13.3	0.928571	0.00251947	0.132191
ZNF763	19p13.2	0.928571	0.00251947	0.132191
C10ORF95	10q24.32	-0.928571	0.00251947	0.132191
ETFDH	4q32.1	-0.928571	0.00251947	0.132191
LAYN	11q23.1	0.928571	0.00251947	0.132191
MAOA	Xp11.3	-0.928571	0.00251947	0.132191
MSC	8q13.3	0.928571	0.00251947	0.132191
FAP	2q24.2	0.928571	0.00251947	0.132191
PDPN	1p36.21	0.928571	0.00251947	0.132191
DGKI	7q33	0.928571	0.00251947	0.132191
FIBIN	11p14.2	0.928571	0.00251947	0.132191
CKLF	16q21	0.928571	0.00251947	0.132191
CXCR4	2q22.1	0.928571	0.00251947	0.132191
NNMT	11q23.2	0.928571	0.00251947	0.132191
FAAH2	Xp11.21	-0.928571	0.00251947	0.132191
ENOX1	13q14.11	0.928571	0.00251947	0.132191
F2R	5q13.3	0.928571	0.00251947	0.132191
DIRAS3	1p31.3	0.928571	0.00251947	0.132191
SERPINF1	17p13.3	0.928571	0.00251947	0.132191
SLFN12	17q12	0.928571	0.00251947	0.132191
ARMCX1	Xq22.1	0.928571	0.00251947	0.132191
AIFM1	Xq26.1	-0.928571	0.00251947	0.132191
MXRA8	1p36.33	0.928571	0.00251947	0.132191
PTGIR	19q13.32	0.928571	0.00251947	0.132191
GNB4	3q26.33	0.928571	0.00251947	0.132191
SGIP1	1p31.3	0.928571	0.00251947	0.132191
SP100	2q37.1	0.928571	0.00251947	0.132191
CAPN5	11q13.5	-0.928571	0.00251947	0.132191
GJA1	6q22.31	0.928571	0.00251947	0.132191
PRR16	5q23.1	0.928571	0.00251947	0.132191
C1S	12p13.31	0.928571	0.00251947	0.132191
VIT	2p22.2	-0.928571	0.00251947	0.132191
PFKM	12q13.11	-0.928571	0.00251947	0.132191
APBA2	15q13.1	0.928571	0.00251947	0.132191
RFTN2	2q33.1	0.928571	0.00251947	0.132191
NLRP9	19q13.42	-0.928571	0.00251947	0.132191
GIN1	5q21.1	0.928571	0.00251947	0.132191
UBTD1	10q24.1-q24.2	0.928571	0.00251947	0.132191
TBX1	22q11.21	0.928571	0.00251947	0.132191
VIM	10p13	0.928571	0.00251947	0.132191
EFHD1	2q37.1	0.928571	0.00251947	0.132191
KCNT2	1q31.3	0.928571	0.00251947	0.132191
PDGFA	7p22.3	0.928571	0.00251947	0.132191
UBTD2	5q35.1	0.928571	0.00251947	0.132191
SELE	1q24.2	0.928571	0.00251947	0.132191
LOXL2	8p21.3	0.928571	0.00251947	0.132191
RPS6KB1	17q23.1	0.928571	0.00251947	0.132191
CCDC3	10p13	0.928571	0.00251947	0.132191
REEP5	5q22.2	0.928571	0.00251947	0.132191
UNC5A	5q35.2	0.928571	0.00251947	0.132191
C1QTNF6	22q12.3	0.928571	0.00251947	0.132191
MATN3	2p24.1	0.928571	0.00251947	0.132191
HSPB2	11q23.1	0.928571	0.00251947	0.132191
BGN	Xq28	0.928571	0.00251947	0.132191
TUBB6	18p11.21	0.928571	0.00251947	0.132191
ADAMTS5	21q21.3	0.928571	0.00251947	0.132191
TM4SF1	3q25.1	0.928571	0.00251947	0.132191
AQP1	7p14.3	0.928571	0.00251947	0.132191
TLR2	4q31.3	0.928571	0.00251947	0.132191
OAZ2	15q22.31	0.928571	0.00251947	0.132191
SLC6A17	1p13.3	0.928571	0.00251947	0.132191
TCEAL6	Xq22.1	0.928571	0.00251947	0.132191
SPOCK1	5q31.2	0.928571	0.00251947	0.132191
CAVIN3	11p15.4	0.928571	0.00251947	0.132191
MFRP	11q23.3	0.928571	0.00251947	0.132191
MMP13	11q22.2	0.928571	0.00251947	0.132191
EXOC3L2	19q13.32	0.928571	0.00251947	0.132191
C1QL1	17q21.31	0.928571	0.00251947	0.132191
ITGAV	2q32.1	0.928571	0.00251947	0.132191
CERCAM	9q34.11	0.928571	0.00251947	0.132191
ATP6AP1	Xq28	-0.928571	0.00251947	0.132191
EMCN	4q24	0.928571	0.00251947	0.132191
COL3A1	2q32.2	0.928571	0.00251947	0.132191
ITGA1	5q11.2	0.928571	0.00251947	0.132191
LINC00847	5q35.3	0.928571	0.00251947	0.132191
GPR62	3p21.2	0.926562	0.00269748	0.141133
KCNK12	2p16.3	0.918956	0.00343663	0.178801
CLEC2L	7q34	0.918956	0.00343663	0.178801
OR2A2	7q35	-0.906327	0.00490163	0.218605
AGBL4	1p33	-0.900937	0.00562059	0.218605
MYL4	17q21.32	0.900937	0.00562059	0.218605
