# Supplementary material for: SULF1 regulates malignant progression of colorectal cancer by modulating ARSH via FAK/PI3K/AKT/mTOR signaling
Source: Cancer Cell Int. 2024 Jun 6;24:201. doi: 10.1186/s12935-024-03383-5 (PMC11157809; doi:10.1186/s12935-024-03383-5)
Supplement: Supplementary file 10 — Supplementary Material 10 [file 12935_2024_3383_MOESM10_ESM.xlsx]

## Sheet: Sheet1
Supplementary Table7. GO enrichment analysis.
ONTOLOGY	ID	Description	GeneRatio	BgRatio	pvalue	p.adjust	qvalue	geneID	Count
BP	GO:0030198	extracellular matrix organization	40/312	368/18670	3.25512e-21	6.17621e-18	5.57712e-18	LUM/PECAM1/MMP2/ANTXR1/ADAM12/COL24A1/COL15A1/COL5A2/SERPINH1/MFAP2/FBN1/SPP1/SPARC/ITGB1/COL8A1/COL6A2/CD47/LAMA4/COL13A1/FBLN2/TNC/HTRA1/RAMP2/EFEMP2/ITGA5/CSGALNACT1/ADAMTS3/MFAP5/FAP/PDPN/VIT/PDGFA/LOXL2/MATN3/BGN/ADAMTS5/MMP13/ITGAV/COL3A1/ITGA1	40
BP	GO:0043062	extracellular structure organization	40/312	369/18670	3.59814e-21	6.17621e-18	5.57712e-18	LUM/PECAM1/MMP2/ANTXR1/ADAM12/COL24A1/COL15A1/COL5A2/SERPINH1/MFAP2/FBN1/SPP1/SPARC/ITGB1/COL8A1/COL6A2/CD47/LAMA4/COL13A1/FBLN2/TNC/HTRA1/RAMP2/EFEMP2/ITGA5/CSGALNACT1/ADAMTS3/MFAP5/FAP/PDPN/VIT/PDGFA/LOXL2/MATN3/BGN/ADAMTS5/MMP13/ITGAV/COL3A1/ITGA1	40
BP	GO:0031589	cell-substrate adhesion	22/312	354/18670	1.42237e-07	0.000131124	0.000118405	CCL21/DLC1/PECAM1/ANTXR1/THY1/ITGB1/ILK/COL8A1/COL13A1/FBLN2/FERMT2/PPFIA2/ITGA5/SGCE/ANGPT2/LYVE1/PDPN/VIT/SPOCK1/ITGAV/COL3A1/ITGA1	22
BP	GO:0060348	bone development	17/312	217/18670	1.52781e-07	0.000131124	0.000118405	SERPINH1/STC1/FBN1/SPARC/CCN4/COL6A2/COL13A1/RFLNB/PDGFC/PAPSS2/CSGALNACT1/TMEM119/GJA1/VIT/MATN3/MMP13/ATP6AP1	17
BP	GO:0051216	cartilage development	15/312	209/18670	2.49136e-06	0.0016383	0.00147938	LUM/PTHLH/SERPINH1/NKX3-2/STC1/CCN4/SNAI2/PRRX1/COL6A2/RFLNB/CSGALNACT1/VIT/LOXL2/MATN3/MMP13	15
BP	GO:0060350	endochondral bone morphogenesis	9/312	73/18670	3.44143e-06	0.0016383	0.00147938	SERPINH1/STC1/COL6A2/COL13A1/CSGALNACT1/TMEM119/VIT/MATN3/MMP13	9
BP	GO:0061448	connective tissue development	17/312	273/18670	3.73307e-06	0.0016383	0.00147938	LUM/PTHLH/SERPINH1/NKX3-2/STC1/CCN4/SNAI2/PRRX1/COL6A2/DYRK1B/EBF2/RFLNB/CSGALNACT1/VIT/LOXL2/MATN3/MMP13	17
BP	GO:0001503	ossification	21/312	398/18670	3.81777e-06	0.0016383	0.00147938	MMP2/PTHLH/COL5A2/STC1/CDH11/SPP1/SPARC/CCN4/SNAI2/ILK/COL13A1/TNC/WWTR1/ASPN/RFLNB/ZHX3/CSGALNACT1/TMEM119/GJA1/MMP13/ATP6AP1	21
BP	GO:0045123	cellular extravasation	8/312	61/18670	7.58647e-06	0.00289382	0.00261312	CCL21/PECAM1/CXCL12/THY1/ITGB1/CD47/SELE/ITGA1	8
BP	GO:0030574	collagen catabolic process	7/312	47/18670	1.20628e-05	0.00414118	0.00373948	MMP2/COL15A1/ITGB1/COL13A1/ADAMTS3/FAP/MMP13	7
BP	GO:0032963	collagen metabolic process	10/312	115/18670	2.33016e-05	0.00713786	0.00644549	MMP2/COL15A1/SERPINH1/ITGB1/COL13A1/ADAMTS3/FAP/F2R/VIM/MMP13	10
BP	GO:0048871	multicellular organismal homeostasis	22/312	486/18670	2.49503e-05	0.00713786	0.00644549	MUC2/NOX4/MFAP2/SPP1/LDB2/ADGRF5/LAMA4/WWTR1/CAV1/EBF2/ACOT11/KSR2/PDGFC/GPR55/TMEM119/CXCR4/F2R/SGIP1/GJA1/ADAMTS5/AQP1/ATP6AP1	22
BP	GO:0007160	cell-matrix adhesion	14/312	225/18670	2.71731e-05	0.00717579	0.00647974	CCL21/DLC1/PECAM1/THY1/ITGB1/ILK/COL13A1/FERMT2/PPFIA2/SGCE/LYVE1/ITGAV/COL3A1/ITGA1	14
BP	GO:0032331	negative regulation of chondrocyte differentiation	5/312	23/18670	3.31673e-05	0.00813309	0.00734418	PTHLH/NKX3-2/CCN4/SNAI2/RFLNB	5
BP	GO:0002062	chondrocyte differentiation	10/312	123/18670	4.17024e-05	0.00894776	0.00807983	PTHLH/SERPINH1/NKX3-2/CCN4/SNAI2/COL6A2/RFLNB/VIT/LOXL2/MATN3	10
BP	GO:0051928	positive regulation of calcium ion transport	10/312	123/18670	4.17024e-05	0.00894776	0.00807983	TRPC6/CXCL12/STC1/TRPC3/THY1/CAV1/RAMP3/MCHR1/EHD3/F2R	10
BP	GO:0048771	tissue remodeling	12/312	179/18670	4.95447e-05	0.0100051	0.00903461	MMP2/NOX4/SPP1/CAV1/IL12B/GPR55/TMEM119/DLL4/F2R/GJA1/BGN/ATP6AP1	12
BP	GO:0048705	skeletal system morphogenesis	14/312	239/18670	5.26269e-05	0.0100371	0.00906353	MMP2/SERPINH1/NKX3-2/STC1/PRRX1/COL6A2/COL13A1/RFLNB/CSGALNACT1/TMEM119/VIT/TBX1/MATN3/MMP13	14
BP	GO:0007229	integrin-mediated signaling pathway	9/312	103/18670	5.74369e-05	0.0103779	0.00937128	THY1/ITGB1/ILK/CD47/FERMT2/ITGA5/ITGAV/COL3A1/ITGA1	9
BP	GO:0001101	response to acid chemical	17/312	343/18670	7.03003e-05	0.012067	0.0108965	CCL21/MMP2/SHMT2/COL5A2/SPARC/CREB1/TNC/PDGFC/DHFR/FZD10/SERPINF1/AIFM1/GJA1/TBX1/AQP1/TLR2/COL3A1	17
BP	GO:0035987	endodermal cell differentiation	6/312	45/18670	9.76758e-05	0.0155614	0.014052	MMP2/INHBA/COL5A2/COL8A1/ITGA5/ITGAV	6
BP	GO:0007204	positive regulation of cytosolic calcium ion concentration	16/312	319/18670	9.97238e-05	0.0155614	0.014052	TRPC6/CCL21/TRPC3/THY1/CAV1/RAMP3/MCHR1/LPAR4/CXCL13/BCAP31/GPR55/CXCR4/F2R/PTGIR/GJA1/ITGAV	16
BP	GO:0060536	cartilage morphogenesis	5/312	29/18670	0.000107819	0.0160932	0.0145321	STC1/SNAI2/COL6A2/VIT/MATN3	5
BP	GO:0060351	cartilage development involved in endochondral bone morphogenesis	6/312	47/18670	0.000125209	0.0168514	0.0152168	SERPINH1/STC1/COL6A2/VIT/MATN3/MMP13	6
BP	GO:0060349	bone morphogenesis	9/312	114/18670	0.00012641	0.0168514	0.0152168	SERPINH1/STC1/COL6A2/COL13A1/CSGALNACT1/TMEM119/VIT/MATN3/MMP13	9
BP	GO:0061037	negative regulation of cartilage development	5/312	30/18670	0.000127625	0.0168514	0.0152168	PTHLH/NKX3-2/CCN4/SNAI2/RFLNB	5
BP	GO:0033627	cell adhesion mediated by integrin	7/312	68/18670	0.000137829	0.0169485	0.0153045	CCL21/FBN1/ITGB1/SNAI2/ITGA5/CXCL13/ITGAV	7
BP	GO:0002063	chondrocyte development	6/312	48/18670	0.000141108	0.0169485	0.0153045	PTHLH/SERPINH1/COL6A2/RFLNB/VIT/MATN3	6
BP	GO:0106106	cold-induced thermogenesis	10/312	143/18670	0.000148108	0.0169485	0.0153045	MFAP2/LAMA4/CAV1/EBF2/ACOT11/KSR2/PDGFC/CXCR4/GJA1/ADAMTS5	10
BP	GO:0120161	regulation of cold-induced thermogenesis	10/312	143/18670	0.000148108	0.0169485	0.0153045	MFAP2/LAMA4/CAV1/EBF2/ACOT11/KSR2/PDGFC/CXCR4/GJA1/ADAMTS5	10
BP	GO:2000811	negative regulation of anoikis	4/312	17/18670	0.000153315	0.0169784	0.0153315	ITGB1/SNAI2/CAV1/ITGA5	4
BP	GO:0001706	endoderm formation	6/312	50/18670	0.000177682	0.019062	0.0172129	MMP2/INHBA/COL5A2/COL8A1/ITGA5/ITGAV	6
BP	GO:0061041	regulation of wound healing	10/312	148/18670	0.000196292	0.0200948	0.0181456	CCN4/CD109/CAV1/THBD/FAP/PDPN/CXCR4/F2R/GJA1/PDGFA	10
BP	GO:0070252	actin-mediated cell contraction	9/312	121/18670	0.000199017	0.0200948	0.0181456	STC1/FGF12/FRMD6/CAV1/KCNJ8/PDPN/GJA1/VIM/MYL4	9
BP	GO:1903034	regulation of response to wounding	11/312	179/18670	0.000219013	0.0206633	0.0186589	SPP1/CCN4/CD109/CAV1/THBD/FAP/PDPN/CXCR4/F2R/GJA1/PDGFA	11
BP	GO:0032330	regulation of chondrocyte differentiation	6/312	52/18670	0.000221362	0.0206633	0.0186589	PTHLH/NKX3-2/CCN4/SNAI2/RFLNB/LOXL2	6
BP	GO:0043542	endothelial cell migration	14/312	274/18670	0.000222703	0.0206633	0.0186589	PECAM1/HDAC9/MEOX2/STC1/SPARC/ITGB1/FGF1/ANGPT2/CXCL13/DLL4/FAP/SERPINF1/SP100/LOXL2	14
BP	GO:0003422	growth plate cartilage morphogenesis	4/312	19/18670	0.000243183	0.0219696	0.0198386	STC1/COL6A2/VIT/MATN3	4
BP	GO:1990845	adaptive thermogenesis	10/312	154/18670	0.00027088	0.0232254	0.0209725	MFAP2/LAMA4/CAV1/EBF2/ACOT11/KSR2/PDGFC/CXCR4/GJA1/ADAMTS5	10
BP	GO:0030199	collagen fibril organization	6/312	54/18670	0.000273084	0.0232254	0.0209725	LUM/COL5A2/SERPINH1/ADAMTS3/LOXL2/COL3A1	6
BP	GO:0007178	transmembrane receptor protein serine/threonine kinase signaling pathway	16/312	349/18670	0.000277379	0.0232254	0.0209725	INHBA/FBN1/LRRC32/ILK/CD109/FSTL1/CREB1/LTBP1/WWTR1/CAV1/HTRA1/FERMT2/ASPN/HTRA3/VIM/COL3A1	16
BP	GO:0003417	growth plate cartilage development	5/312	36/18670	0.000311056	0.0248338	0.0224249	STC1/COL6A2/VIT/MATN3/MMP13	5
BP	GO:0071634	regulation of transforming growth factor beta production	5/312	36/18670	0.000311056	0.0248338	0.0224249	LUM/LRRC32/CREB1/LTBP1/ITGAV	5
BP	GO:0051480	regulation of cytosolic calcium ion concentration	16/312	357/18670	0.000356541	0.0278183	0.02512	TRPC6/CCL21/TRPC3/THY1/CAV1/RAMP3/MCHR1/LPAR4/CXCL13/BCAP31/GPR55/CXCR4/F2R/PTGIR/GJA1/ITGAV	16
BP	GO:0051924	regulation of calcium ion transport	13/312	254/18670	0.000365149	0.0278568	0.0251547	TRPC6/CXCL12/STC1/TRPC3/THY1/CAV1/REM1/RAMP3/MCHR1/EHD3/CXCR4/F2R/GJA1	13
BP	GO:0071559	response to transforming growth factor beta	13/312	255/18670	0.000379107	0.028293	0.0255485	NOX4/FBN1/LRRC32/CD109/CREB1/LTBP1/CAV1/FNDC4/HTRA1/FERMT2/ASPN/HTRA3/COL3A1	13
BP	GO:0071604	transforming growth factor beta production	5/312	38/18670	0.000403007	0.0293961	0.0265447	LUM/LRRC32/CREB1/LTBP1/ITGAV	5
BP	GO:0030512	negative regulation of transforming growth factor beta receptor signaling pathway	7/312	81/18670	0.000411014	0.0293961	0.0265447	FBN1/CD109/LTBP1/CAV1/HTRA1/ASPN/HTRA3	7
BP	GO:0090287	regulation of cellular response to growth factor stimulus	14/312	292/18670	0.000424195	0.0297196	0.0268368	FBN1/DOK5/ILK/CD109/FSTL1/LTBP1/CAV1/HTRA1/ITGA5/ASPN/FGF1/CXCL13/ADAMTS3/HTRA3	14
BP	GO:0051146	striated muscle cell differentiation	14/312	293/18670	0.000438912	0.0301357	0.0272125	UCHL1/HDAC9/ALPK2/ADAM12/CSRP2/NOX4/CFL2/ITGB1/KCNH1/PLPP7/DYRK1B/SCGB3A1/TMEM119/TBX1	14
BP	GO:1903845	negative regulation of cellular response to transforming growth factor beta stimulus	7/312	83/18670	0.000477044	0.0321116	0.0289968	FBN1/CD109/LTBP1/CAV1/HTRA1/ASPN/HTRA3	7
BP	GO:0007179	transforming growth factor beta receptor signaling pathway	11/312	199/18670	0.000540548	0.0356866	0.032225	FBN1/LRRC32/CD109/CREB1/LTBP1/CAV1/HTRA1/FERMT2/ASPN/HTRA3/COL3A1	11
BP	GO:0007159	leukocyte cell-cell adhesion	15/312	337/18670	0.000581469	0.0373508	0.0337278	CCL21/PECAM1/CXCL12/THY1/ITGB1/LRRC32/EFNB1/CD47/CAV1/ITGA5/IL12B/PLA2G2F/NKAP/SELE/CERCAM	15
BP	GO:0014902	myotube differentiation	8/312	112/18670	0.000587517	0.0373508	0.0337278	HDAC9/ADAM12/KCNH1/PLPP7/DYRK1B/SCGB3A1/TMEM119/TBX1	8
BP	GO:0003433	chondrocyte development involved in endochondral bone morphogenesis	4/312	24/18670	0.0006242	0.0375943	0.0339477	SERPINH1/COL6A2/VIT/MATN3	4
BP	GO:1903010	regulation of bone development	4/312	24/18670	0.0006242	0.0375943	0.0339477	FBN1/RFLNB/TMEM119/ATP6AP1	4
BP	GO:2000209	regulation of anoikis	4/312	24/18670	0.0006242	0.0375943	0.0339477	ITGB1/SNAI2/CAV1/ITGA5	4
BP	GO:0001659	temperature homeostasis	10/312	173/18670	0.000679391	0.0395038	0.0356719	MFAP2/LAMA4/CAV1/EBF2/ACOT11/KSR2/PDGFC/CXCR4/GJA1/ADAMTS5	10
BP	GO:0030048	actin filament-based movement	9/312	143/18670	0.000682592	0.0395038	0.0356719	STC1/FGF12/FRMD6/CAV1/KCNJ8/PDPN/GJA1/VIM/MYL4	9
BP	GO:0016264	gap junction assembly	3/312	11/18670	0.000690424	0.0395038	0.0356719	GJB1/CAV1/GJA1	3
BP	GO:0060021	roof of mouth development	7/312	89/18670	0.000727168	0.040405	0.0364858	MEOX2/INHBA/LRRC32/SNAI2/PRRX1/MSC/TBX1	7
BP	GO:0050901	leukocyte tethering or rolling	4/312	25/18670	0.000733389	0.040405	0.0364858	CCL21/CXCL12/ITGB1/SELE	4
BP	GO:0006874	cellular calcium ion homeostasis	18/312	458/18670	0.000741485	0.040405	0.0364858	TRPC6/CCL21/CXCL12/STC1/TRPC3/THY1/CAV1/RAMP3/MCHR1/LPAR4/CXCL13/BCAP31/GPR55/CXCR4/F2R/PTGIR/GJA1/ITGAV	18
BP	GO:0045765	regulation of angiogenesis	16/312	383/18670	0.000762568	0.0409046	0.0369369	HDAC9/MEOX2/ADAM12/SPARC/ITGB1/ECSCR/RAMP2/ITGA5/FGF1/ANGPT2/CXCL13/DLL4/CXCR4/SERPINF1/SP100/AQP1	16
BP	GO:0003416	endochondral bone growth	5/312	44/18670	0.00080354	0.0419723	0.037901	STC1/COL6A2/VIT/MATN3/MMP13	5
BP	GO:0071229	cellular response to acid chemical	11/312	209/18670	0.000811581	0.0419723	0.037901	MMP2/SHMT2/COL5A2/CREB1/TNC/PDGFC/FZD10/SERPINF1/TBX1/AQP1/COL3A1	11
BP	GO:0001667	ameboidal-type cell migration	18/312	462/18670	0.000819151	0.0419723	0.037901	PECAM1/HDAC9/MEOX2/STC1/SPARC/ITGB1/EFNB1/SYDE1/ILK/FGF1/ANGPT2/CXCL13/DLL4/FAP/SERPINF1/SP100/TBX1/LOXL2	18
BP	GO:0099550	trans-synaptic signaling, modulating synaptic transmission	3/312	12/18670	0.00090921	0.0459017	0.0414493	GUCY1A1/GUCY1B1/F2R	3
BP	GO:0055074	calcium ion homeostasis	18/312	471/18670	0.00101979	0.0484644	0.0437634	TRPC6/CCL21/CXCL12/STC1/TRPC3/THY1/CAV1/RAMP3/MCHR1/LPAR4/CXCL13/BCAP31/GPR55/CXCR4/F2R/PTGIR/GJA1/ITGAV	18
BP	GO:0010810	regulation of cell-substrate adhesion	11/312	215/18670	0.00102253	0.0484644	0.0437634	CCL21/DLC1/THY1/ILK/COL8A1/FBLN2/ITGA5/ANGPT2/PDPN/VIT/SPOCK1	11
BP	GO:0070482	response to oxygen levels	16/312	394/18670	0.00102734	0.0484644	0.0437634	TRPC6/MMP2/CXCL12/NOX4/STC1/CREB1/CAV1/RAMP2/BIRC2/ANGPT2/CXCR4/AIFM1/LOXL2/AQP1/TLR2/ATP6AP1	16
BP	GO:0071300	cellular response to retinoic acid	6/312	69/18670	0.0010284	0.0484644	0.0437634	CREB1/TNC/FZD10/SERPINF1/TBX1/AQP1	6
BP	GO:0071560	cellular response to transforming growth factor beta stimulus	12/312	249/18670	0.00103056	0.0484644	0.0437634	NOX4/FBN1/LRRC32/CD109/CREB1/LTBP1/CAV1/HTRA1/FERMT2/ASPN/HTRA3/COL3A1	12
BP	GO:0098868	bone growth	5/312	47/18670	0.00108961	0.0505391	0.0456368	STC1/COL6A2/VIT/MATN3/MMP13	5
BP	GO:0030168	platelet activation	9/312	153/18670	0.00110412	0.0505391	0.0456368	TRPC6/TRPC3/ILK/THBD/PDPN/DGKI/F2R/PDGFA/COL3A1	9
BP	GO:0001958	endochondral ossification	4/312	28/18670	0.00114119	0.0508793	0.0459441	COL13A1/CSGALNACT1/TMEM119/MMP13	4
BP	GO:0036075	replacement ossification	4/312	28/18670	0.00114119	0.0508793	0.0459441	COL13A1/CSGALNACT1/TMEM119/MMP13	4
BP	GO:0010596	negative regulation of endothelial cell migration	7/312	97/18670	0.00121072	0.0519551	0.0469155	MEOX2/STC1/ANGPT2/CXCL13/DLL4/SERPINF1/SP100	7
BP	GO:0030316	osteoclast differentiation	7/312	97/18670	0.00121072	0.0519551	0.0469155	FBN1/CCN4/CD109/CREB1/IL12B/GPR55/ATP6AP1	7
BP	GO:0120162	positive regulation of cold-induced thermogenesis	7/312	97/18670	0.00121072	0.0519551	0.0469155	MFAP2/CAV1/EBF2/KSR2/PDGFC/CXCR4/GJA1	7
BP	GO:0061035	regulation of cartilage development	6/312	72/18670	0.0012856	0.0533967	0.0482172	PTHLH/NKX3-2/CCN4/SNAI2/RFLNB/LOXL2	6
BP	GO:0045785	positive regulation of cell adhesion	16/312	403/18670	0.00129851	0.0533967	0.0482172	CCL21/CXCL12/THY1/EFNB1/ILK/COL8A1/CD47/FBLN2/CAV1/ITGA5/IL12B/NKAP/CXCL13/PDPN/VIT/ITGAV	16
BP	GO:0034331	cell junction maintenance	4/312	29/18670	0.00130653	0.0533967	0.0482172	ERC2/RASSF8/F2R/C1QL1	4
BP	GO:0035025	positive regulation of Rho protein signal transduction	4/312	29/18670	0.00130653	0.0533967	0.0482172	LPAR4/GPR55/F2R/COL3A1	4
CC	GO:0062023	collagen-containing extracellular matrix	34/329	406/19717	1.05279e-14	3.6216e-12	3.26919e-12	MUC2/LUM/PCOLCE/MXRA7/MMP2/COL24A1/COL15A1/CXCL12/COL5A2/SERPINH1/MFAP2/FBN1/TIMP3/SPARC/ANGPTL2/COL8A1/COL6A2/LAMA4/COL13A1/FBLN2/LTBP1/TNC/HTRA1/EFEMP2/ASPN/ADAMTS3/MFAP5/SERPINF1/VIT/LOXL2/MATN3/BGN/ADAMTS5/COL3A1	34
CC	GO:0005788	endoplasmic reticulum lumen	22/329	309/19717	1.27127e-08	2.18659e-06	1.97382e-06	ARSI/P4HA3/COL24A1/COL15A1/COL5A2/SERPINH1/FBN1/SPP1/COL8A1/FSTL1/COL6A2/COL13A1/LTBP1/TNC/IL12B/PDGFC/MXRA8/PDGFA/MATN3/ADAMTS5/CERCAM/COL3A1	22
CC	GO:0005581	collagen trimer	10/329	87/19717	1.87313e-06	0.000214786	0.000193886	LUM/COL24A1/COL15A1/COL5A2/COL8A1/COL6A2/COL13A1/C1QTNF6/C1QL1/COL3A1	10
CC	GO:0005604	basement membrane	10/329	95/19717	4.20562e-06	0.000361683	0.000326489	COL15A1/FBN1/TIMP3/SPARC/COL8A1/LAMA4/TNC/EFEMP2/SERPINF1/LOXL2	10
CC	GO:0001527	microfibril	4/329	10/19717	1.47663e-05	0.00081825	0.000738629	MFAP2/FBN1/LTBP1/MFAP5	4
CC	GO:0031252	cell leading edge	20/329	403/19717	1.58568e-05	0.00081825	0.000738629	DLC1/PLA2G4F/PALLD/ANTXR1/THY1/LDB2/ITGB1/ILK/DPYSL3/FERMT2/PDLIM4/ITGA5/SGCE/LAYN/FAP/PDPN/CXCR4/VIM/UNC5A/ITGAV	20
CC	GO:0005925	focal adhesion	20/329	405/19717	1.70285e-05	0.00081825	0.000738629	DLC1/PALLD/CSRP2/NOX4/SCARF2/THY1/ITGB1/ILK/TNC/CAV1/FERMT2/ITGA5/EHD3/LAYN/FAP/CAPN5/GJA1/VIM/ITGAV/ITGA1	20
CC	GO:0030055	cell-substrate junction	20/329	412/19717	2.17673e-05	0.00081825	0.000738629	DLC1/PALLD/CSRP2/NOX4/SCARF2/THY1/ITGB1/ILK/TNC/CAV1/FERMT2/ITGA5/EHD3/LAYN/FAP/CAPN5/GJA1/VIM/ITGAV/ITGA1	20
CC	GO:0045121	membrane raft	17/329	315/19717	2.40771e-05	0.00081825	0.000738629	DLC1/PECAM1/SERPINH1/THY1/ITGB1/EFNB1/CAV1/BIRC2/RFTN1/PDPN/F2R/GJA1/SELE/UNC5A/TLR2/CAVIN3/ITGA1	17
CC	GO:0098857	membrane microdomain	17/329	316/19717	2.50669e-05	0.00081825	0.000738629	DLC1/PECAM1/SERPINH1/THY1/ITGB1/EFNB1/CAV1/BIRC2/RFTN1/PDPN/F2R/GJA1/SELE/UNC5A/TLR2/CAVIN3/ITGA1	17
CC	GO:0031258	lamellipodium membrane	5/329	22/19717	2.6165e-05	0.00081825	0.000738629	ANTXR1/FERMT2/FAP/PDPN/ITGAV	5
CC	GO:0031256	leading edge membrane	12/329	170/19717	2.96331e-05	0.000849482	0.000766821	DLC1/PLA2G4F/ANTXR1/THY1/ITGB1/FERMT2/ITGA5/SGCE/FAP/PDPN/UNC5A/ITGAV	12
CC	GO:0031253	cell projection membrane	17/329	326/19717	3.71429e-05	0.000982858	0.000887219	DLC1/PLA2G4F/ANTXR1/CYBRD1/THY1/ITGB1/FERMT2/ITGA5/SGCE/MCHR1/EHD3/FAP/PDPN/MXRA8/UNC5A/AQP1/ITGAV	17
CC	GO:0098589	membrane region	17/329	328/19717	4.00997e-05	0.000985307	0.00088943	DLC1/PECAM1/SERPINH1/THY1/ITGB1/EFNB1/CAV1/BIRC2/RFTN1/PDPN/F2R/GJA1/SELE/UNC5A/TLR2/CAVIN3/ITGA1	17
CC	GO:0071437	invadopodium	4/329	16/19717	0.000118217	0.00271112	0.00244731	AFAP1L1/ITGB1/FAP/PDPN	4
CC	GO:0031092	platelet alpha granule membrane	4/329	17/19717	0.000152566	0.00328016	0.00296098	PECAM1/SPARC/CD109/PCDH7	4
CC	GO:0098644	complex of collagen trimers	4/329	19/19717	0.000241999	0.00489692	0.00442042	LUM/COL5A2/COL8A1/COL3A1	4
CC	GO:0005583	fibrillar collagen trimer	3/329	11/19717	0.000687714	0.0124512	0.0112396	LUM/COL5A2/COL3A1	3
CC	GO:0098643	banded collagen fibril	3/329	11/19717	0.000687714	0.0124512	0.0112396	LUM/COL5A2/COL3A1	3
CC	GO:0032587	ruffle membrane	7/329	94/19717	0.000999921	0.0171986	0.0155251	DLC1/PLA2G4F/ITGB1/ITGA5/FAP/PDPN/ITGAV	7
CC	GO:0030027	lamellipodium	10/329	193/19717	0.00154779	0.0253542	0.0228871	PALLD/ANTXR1/ITGB1/ILK/DPYSL3/FERMT2/PDLIM4/FAP/PDPN/ITGAV	10
CC	GO:0008305	integrin complex	4/329	31/19717	0.00167812	0.0262398	0.0236864	ITGB1/ITGA5/ITGAV/ITGA1	4
CC	GO:0043292	contractile fiber	11/329	234/19717	0.00199312	0.0298102	0.0269094	PECAM1/MMP2/PALLD/CSRP2/CFL2/CALD1/ILK/FERMT2/PDLIM4/GJA1/MYL4	11
CC	GO:0098636	protein complex involved in cell adhesion	4/329	34/19717	0.00237823	0.0337902	0.0305021	ITGB1/ITGA5/ITGAV/ITGA1	4
CC	GO:0001726	ruffle	9/329	172/19717	0.00245568	0.0337902	0.0305021	DLC1/PLA2G4F/PALLD/ITGB1/ITGA5/LAYN/FAP/PDPN/ITGAV	9
CC	GO:0031527	filopodium membrane	3/329	18/19717	0.00311899	0.0412667	0.0372511	ANTXR1/PDPN/ITGAV	3
CC	GO:0031091	platelet alpha granule	6/329	91/19717	0.00419119	0.0533988	0.0482027	PECAM1/ISLR/SPARC/CD109/PCDH7/PDGFA	6
MF	GO:0005201	extracellular matrix structural constituent	21/315	163/17696	1.38993e-12	7.33883e-10	6.73019e-10	LUM/PCOLCE/COL24A1/COL15A1/COL5A2/MFAP2/FBN1/SPARC/COL8A1/COL6A2/LAMA4/COL13A1/FBLN2/LTBP1/TNC/EFEMP2/ASPN/MFAP5/MATN3/BGN/COL3A1	21
MF	GO:0005518	collagen binding	11/315	67/17696	2.52811e-08	6.67421e-06	6.12069e-06	LUM/PCOLCE/ANTXR1/SERPINH1/SPARC/ITGB1/ASPN/PDGFA/SPOCK1/MMP13/ITGA1	11
MF	GO:0005178	integrin binding	13/315	132/17696	6.79669e-07	0.000119622	0.000109701	CXCL12/FBN1/THY1/SPP1/CCN4/ITGB1/ILK/ITGA5/FGF1/FAP/ADAMTS5/ITGAV/COL3A1	13
MF	GO:0005539	glycosaminoglycan binding	16/315	229/17696	3.65623e-06	0.000482622	0.000442596	PCOLCE/FBN1/CCN4/DPYSL3/FSTL1/COL13A1/FGF1/LYVE1/CXCL13/CFH/ADAMTS3/LAYN/VIT/BGN/ADAMTS5/TLR2	16
MF	GO:0030020	extracellular matrix structural constituent conferring tensile strength	7/315	41/17696	7.08453e-06	0.000628372	0.000576258	COL24A1/COL15A1/COL5A2/COL8A1/COL6A2/COL13A1/COL3A1	7
MF	GO:0050840	extracellular matrix binding	8/315	57/17696	7.14059e-06	0.000628372	0.000576258	SPP1/SPARC/ITGB1/FBLN2/BGN/ADAMTS5/SPOCK1/ITGAV	8
MF	GO:0019955	cytokine binding	11/315	128/17696	1.82797e-05	0.00137881	0.00126446	CNTFR/ITGB1/LRRC32/CD109/LTBP1/IL36RN/IL12B/CSF2RA/PDPN/CXCR4/ITGAV	11
MF	GO:0019838	growth factor binding	11/315	137/17696	3.45175e-05	0.00227815	0.00208922	CCN4/LRRC32/CD109/LTBP1/HTRA1/IL36RN/CXCL13/HTRA3/PDGFA/ITGAV/COL3A1	11
MF	GO:0004222	metalloendopeptidase activity	9/315	103/17696	9.27572e-05	0.00544176	0.00499045	MMP2/ADAM12/ADAMTS6/ADAMTS16/ECEL1/ADAMTS3/FAP/ADAMTS5/MMP13	9
MF	GO:0008237	metallopeptidase activity	11/315	181/17696	0.000410356	0.0216668	0.0198699	MMP2/ADAM12/ADAMTS6/CPZ/ADAMTS16/ECEL1/ADAMTS3/FAP/ADAMTS5/MMP13/AGBL4	11
MF	GO:0050431	transforming growth factor beta binding	4/315	22/17696	0.000559262	0.0268446	0.0246182	LRRC32/CD109/LTBP1/ITGAV	4
MF	GO:0008201	heparin binding	10/315	169/17696	0.000915292	0.0402728	0.0369328	PCOLCE/FBN1/CCN4/FSTL1/COL13A1/FGF1/CXCL13/CFH/ADAMTS3/ADAMTS5	10
MF	GO:0015026	coreceptor activity	5/315	44/17696	0.00106443	0.0432324	0.0396469	ITGB1/RAMP2/RAMP3/CXCR4/ITGAV	5
MF	GO:0005520	insulin-like growth factor binding	4/315	28/17696	0.0014393	0.0542822	0.0497804	CCN4/HTRA1/HTRA3/ITGAV	4
