# Supplementary material for: SULF1 regulates malignant progression of colorectal cancer by modulating ARSH via FAK/PI3K/AKT/mTOR signaling
Source: Cancer Cell Int. 2024 Jun 6;24:201. doi: 10.1186/s12935-024-03383-5 (PMC11157809; doi:10.1186/s12935-024-03383-5)
Supplement: Supplementary file 11 — Supplementary Material 11 [file 12935_2024_3383_MOESM11_ESM.xlsx]

## Sheet: Sheet1
Supplementary Table8. KEGG enrichment analysis.
ID	Description	GeneRatio	BgRatio	pvalue	p.adjust	qvalue	geneID	Count
hsa04151	PI3K-Akt signaling pathway	20/141	354/8163	2.53915e-06	0.000622259	0.000558535		20
hsa04810	Regulation of actin cytoskeleton	15/141	218/8163	4.82371e-06	0.000622259	0.000558535		15
hsa05205	Proteoglycans in cancer	14/141	205/8163	1.10972e-05	0.00095436	0.000856627		14
hsa04512	ECM-receptor interaction	9/141	88/8163	1.90274e-05	0.00122726	0.00110158		9
hsa04510	Focal adhesion	13/141	201/8163	4.11908e-05	0.00212544	0.00190778		13
hsa04270	Vascular smooth muscle contraction	9/141	134/8163	0.00049664	0.0213555	0.0191686		9
hsa04360	Axon guidance	10/141	182/8163	0.00117405	0.043272	0.0388407		10
hsa05165	Human papillomavirus infection	14/141	331/8163	0.00168576	0.0533994	0.047931		14
hsa04974	Protein digestion and absorption	7/141	103/8163	0.00197001	0.0533994	0.047931		7
hsa05412	Arrhythmogenic right ventricular cardiomyopathy	6/141	77/8163	0.00206975	0.0533994	0.047931		6
