# Supplementary material for: SULF1 regulates malignant progression of colorectal cancer by modulating ARSH via FAK/PI3K/AKT/mTOR signaling
Source: Cancer Cell Int. 2024 Jun 6;24:201. doi: 10.1186/s12935-024-03383-5 (PMC11157809; doi:10.1186/s12935-024-03383-5)
Supplement: Supplementary file 12 — Supplementary Material 12 [file 12935_2024_3383_MOESM12_ESM.xlsx]

## Sheet: Sheet1
Supplementary Table9. The primer sequences of all genes..
Gene	Primer	Sequence
SULF1	Forward	5'-TGCTCAAAGTGACGGGTTCTTGGT-3'
	Reverse	5'-GTTGGTCGGTTCAAATGCAGGGTT -3'
ARSH	Forward	5'-CTTCCCACCAATGAAACGACT-3'
	Reverse	5'-ACCCCGTAAAAGTAGTGAAAACC-3'
GAPDH	Forward	5'-AATCCCATCACCATCTTCCA-3'
	Reverse	5'-TGGACTCCACGACGTACTCA-3'
