# Supplementary material for: SULF1 regulates malignant progression of colorectal cancer by modulating ARSH via FAK/PI3K/AKT/mTOR signaling
Source: Cancer Cell Int. 2024 Jun 6;24:201. doi: 10.1186/s12935-024-03383-5 (PMC11157809; doi:10.1186/s12935-024-03383-5)
Supplement: Supplementary file 13 — Supplementary Material 13 [file 12935_2024_3383_MOESM13_ESM.xlsx]

## Sheet: Sheet1
Supplementary Table10. All the primary antibodies applied for the study.
Antibody	Specificity	DilutionRate
		WB	IHC	IP	Company	Catalog number
SULF1	Rabbit	1：1000	1：200	01:50:00	Affinity	DF13592
ARSH	Rabbit	1：1000	-	01:50:00	Affinity	DF9228
FAK	Rabbit	1：1000	-	-	ZENBIO	381143
p-FAK	Rabbit	1：1000	-	-	ZENBIO	R24276
PI3K	Rabbit	1：1000	-	-	ZENBIO	251221
p-PI3K	Rabbit	1：1000	-	-	ZENBIO	310164
AKT	Rabbit	1：1000	-	-	ZENBIO	342529
p-AKT	Rabbit	1：1000	-	-	ZENBIO	310021
mTOR	Mouse	1：5000	-	-	Proteintech	66888-1-Ig
p-mTOR	Mouse	1：2000	-	-	Proteintech	67778-1-Ig
BAX	Rabbit	1：2000	-	-	Proteintech	50599-2-Ig
cleaved caspase-3	Rabbit	1：500	-	-	Abcam	ab2302
BCL2	Mouse	1：5000	-	-	Proteintech	68103-1-Ig
CDK4	Rabbit	1：1000	-	-	Affinity	DF6102
CDK6	Rabbit	1：1000	-	-	Affinity	DF6448
CyclinD1	Rabbit	1：1000	-	-	Affinity	AF0931
E-cadherin	Rabbit	1：1000	-	-	Affinity	AF0131
N-cadherin	Rabbit	1：1000	-	-	Affinity	AF5239
Snail	Rabbit	1：1000	-	-	Affinity	AF6032
Ki67	Rabbit	-	1：100	-	Affinity	AF0198
GAPDH	Mouse	1：50000	-	-	Proteintech	60004-1-Ig
